# Supplementary material for: ChlamyCyc: an integrative systems biology database and web-portal for Chlamydomonas reinhardtii
Source: BMC Genomics. 2009 May 4;10:209. doi: 10.1186/1471-2164-10-209 (PMC2688524; doi:10.1186/1471-2164-10-209)
Supplement: Additional file 1 — Chlamydomonas metabolites identified by GCxGC-MS. Excel file containing the metabolites found by mass spectronomy[40] together with their ChlamyCyc ID and the description if they were manually included ('added') into ChlamyCyc or part of the initial draft network ('ok'). [file 1471-2164-10-209-S1.xls]

## Sheet: Sheet3
Metabolites			ChlamyCyc	ChlamyCyc-Identifier		Comment
Cellobiose			added	CELLOBIOSE
Raffinose			ok	CPD-1099
Xylulose	x		ok	D-XYLULOSE
Xylose	x		added	XYLOSE
Uridine	x		ok	URIDINE
Urea	x		ok	UREA
Uracil, dihydro	x		ok	DI-H-URACIL
Tocopherol, gamma	x		ok	GAMA-TOCOPHEROL
Tocopherol, beta	x		ok	BETA-TOCOPHEROL
Tocopherol, alpha	x		ok	ALPHA-TOCOPHEROL
Tetracosanoic acid	x		added	TETRACOSANOATE
Sucrose	x		ok	SUCROSE
Succinic semialdehyde	x		ok	SUCC-S-ALD
Starch	x		ok	Starch
Squalene	x		ok	SQUALENE
Serine, N-acetyl	x		ok	ACETYLSERINE
Ribose-5-phosphate	x		ok	RIBOSE-5P
Ribonic acid	x		added	CPD-373
Rhamnose	x		ok	RHAMNOSE
Pyruvic acid, 3-hydroxy	x		ok	OH-PYR
Pyrrole-2-carboxylic acid	x		ok	PYRROLE-2-CARBOXYLATE
Pyrophosphoric acid	x		ok	PYROPHOSPHATE-GROUP, PPI
Pyroglutamic acid	x		ok	5-OXOPROLINE
Putrescine, N-acetyl	x		ok	CPD-569
Picolinic acid	x		ok	PICOLINATE
Phytol	x		ok	PHYTOL
Phosphoric acid	x		ok	Pi
Phenylpyruvic acid	x		ok	PHENYL-PYRUVATE
Phenylalanine, N-acetyl	x		added	CPD-439
Phenylacetaldehyde	x		ok	PHENYLACETALDEHYDE
Pentadecanoic acid	x		added	CPD-8462
Octadecatrienoic acid	x		ok	LINOLENIC_ACID
Octadecanoic acid	x		ok	STEARIC_ACID
Octadecadienoic acid	x		ok	LINOLEIC_ACID
Nonanoic acid	x		added	CPD-8505
myo-Inositol-1-phosphate	x		added	D-MYO-INOSITOL-1-MONOPHOSPHATE
Monomethylphosphate	x		added	CPD-495
Methionine sulfoxide	x		ok	L-METHIONINE_SULFOXIDE
Mannitol	x		ok	MANNITOL
Maleic acid	x		ok	MALEATE
Lumichrome	x		added	CPD-605
Laminaribiose	x		added	3-BETA-D-GLUCOSYLGLUCOSE
Lactic acid	x		ok	L-LACTATE
Kojic acid	x		added	KOJIC-ACID
Isocitric acid	x		ok	THREO-DS-ISO-CITRATE
Hydroxyurea	x		ok	HYDROXY-UREA
Hydroquinone	x		ok	HYDROQUINONE
Hydrogen sulfide	x		ok	HS
Homoserine	x		ok	HOMO-SER
Hexanoic acid	x		added	HEXANOATE
Hexacosanoic acid	x		added	CPD-7832
Heptadecanoic acid	x		added	CPD-7830
Guanosine-5-monophosphate	x		ok	GMP
Guanine	x		ok	GUANINE
Glycerol-3-phosphate	x		ok	GLYCEROL-3P
Glycerol-2-phosphate	x		added	CPD-536
Glyceric acid-2-phosphate	x		ok	2-PG
Glutaric acid, 2-oxo	x		ok	2-KETOGLUTARATE
Glutaric acid, 2-hydroxy	x		added	2-HYDROXYGLUTARIC_ACID
Glucose	x		ok	D-Glucose
Gluconic acid	x		ok	GLUCONATE
Galacturonic acid	x		ok	D-GALACTURONATE
Galactosylglycerol	x		added	3-B-D-GALACTOSYL-SN-GLYCEROL
Galactopyranoside, 1-O-methyl-, beta-D	x		ok	METHYL-BETA-D-GALACTOSIDE
Ethanolaminephosphate	x		ok	PHOSPHORYL-ETHANOLAMINE
Ethanolamine, O-phosphoryl	x		ok	PHOSPHORYL-ETHANOLAMINE
Ethanolamine	x		ok	ETHANOL-AMINE
Ergosterol	x		ok	ERGOSTEROL
Eicosanoic acid	x		added	ARACHIDIC_ACID
Dodecanoic acid	x		ok	DODECANOATE
Dehydroascorbic acid dimer	x		added	L-DEHYDRO-ASCORBATE
Cholesterol	x		ok	CHOLESTEROL
Caffeic acid	x		added	CAFFEATE
Arginine	x		ok	ARG
Alanine, beta	x		ok	B-ALANINE
Adipic acid, 2-amino	x		added	CPD-468
Adipic acid	x		added	ADIPATE
Adenosine	x		ok	ADENOSINE
Aconitic acid, cis	x		ok	CIS-ACONITATE
Acetic acid, 4-hydroxyphenyl	x		ok	4-HYDROXYPHENYLACETATE
sn-Glycerol-3-phosphate	c		ok	GLYCEROL-3P
Sedoheptulose-1,7-bis phosphate	c		ok	D-SEDOHEPTULOSE-1-7-P2
Prephenic acid	c		ok	PREPHENATE
N-Acetyl-Ornithine	c		ok	N-ALPHA-ACETYLORNITHINE
N-Acetyl-galactosamine	c		ok	CPD-3604
Myristicacid	c		added	CPD-7836
Histidine	c		ok	HIS
Glycolicacid	c		ok	GLYCOLLATE		not unique
Glyceraldehyde-3- phosphate	c		ok	GAP
Glc-1-phosphate	c		ok	D-glucose-1-phosphates
D-Ribulose-5-phosphate	c		ok	RIBULOSE-5P
D-Fructose-1,6-bisphosphate	c		ok	FRUCTOSE-16-DIPHOSPHATE
Cystine	c		added	CYSTINE
Cysteine	c		ok	CYS
Citrulline	c		ok	L-CITRULLINE
Citramalic acid	c		ok	S-CITRAMALATE
5-Oxoproline	c		ok	5-OXOPROLINE
4-Hydroxybenzoic acid	c		added	4-hydroxybenzoate
3-Isopropylmalic acid	c		ok	3-CARBOXY-3-HYDROXY-ISOCAPROATE
3-Hydroxybutyric acid	c		ok	D-3-HYDROXY-BUTYRATE
2-Phosphoglycolic acid	c		ok	CPD-67
2-Ketovaline	c		ok	2-KETO-ISOVALERATE
2-Aminoadipate	c		ok	CPD-468
1,3-Dihydroxyacetone	c		ok	DIHYDROXYACETONE
Valine	b		ok	VAL
Uracil	b		ok	URACIL
Tyrosine	b		ok	TYR
Tryptophane	b		ok	TRP
Trehalose, alpha,alpha	b		ok	TREHALOSE
Threonine	b		ok	THR
Threonicacid	b		ok	L-THREONATE
Succinic acid	b		ok	SUC
Shikimicacid	b		ok	SHIKIMATE
Serine	b		ok	SER
Ribose	b		ok	RIBOSE
Pyruvic acid	b		ok	PYRUVATE
Putrescine	b		ok	PUTRESCINE
Proline	b		ok	PRO
Phosphoenolpyruvate	b		ok	PHOSPHO-ENOL-PYRUVATE
Phenylalanine	b		ok	PHE
Oxalic acid	b		ok	OXALATE
Ornithine	b		ok	L-ORNITHINE
Nicotinamide	b		ok	NIACINAMIDE
Methionine	b		ok	MET
Maltose	b		ok	MAL
Malic acid	b		added	MALEATE
Lysine	b		ok	LYS
Leucine	b		ok	LEU
Isoleucine	b		ok	ILE
Inositol, myo	b		ok	MYO-INOSITOL
Glycine	b		ok	GLY
Glycerol	b		ok	GLYCEROL
Glyceric acid-3-phosphate	b		ok	GLYCEROL-3P
Glyceric acid	b		ok	GLYCERATE
Glutamine	b		ok	GLN
Glutamic acid	b		ok	GLT
Glucose-6-phosphate	b		ok	ALPHA-GLC-6-P
Galactonic acid	b		added	D-GALACTONATE
Galactinol	b		added	CPD-458
Fumaric acid	b		ok	FUM
Fructose-6-phosphate	b		ok	FRUCTOSE-6P
Fructose	b		ok	FRU
Citric acid	b		ok	CIT
Benzoic acid	b		added	BENZOATE
Aspartic acid	b		ok	L-ASPARTATE
Asparagine	b		ok	ASN
Alanine	b		ok	L-ALPHA-ALANINE
Adenine	b		ok	ADENINE
6-Phosphogluconic acid	b		ok	CPD-2961
Glycyl-proline	x		missing			(Pubchem 79101)
Phosphoric acid monomethyl ester	x		missing			(Pubchem: 13130)
Iminodiacetic acid	b		missing			(Pubchem 8897)
Inositol-b-galactoside	c		missing			not in Pubchem, but also on http://metabolomics-core.ucdavis.edu/techno1/compounds
Maltitol	x		missing	MALTOSE wrongly annotated		(Pubchem: 493591)
Suberic acid	x		missing			(Pubchem: 10476, Kegg: C08278)
		159 total
x= 85; new identified
b= 46; identified in both experiments
c= 24; only identified by Bolling and Fiehn
