# Supplementary material for: ChlamyCyc: an integrative systems biology database and web-portal for Chlamydomonas reinhardtii
Source: BMC Genomics. 2009 May 4;10:209. doi: 10.1186/1471-2164-10-209 (PMC2688524; doi:10.1186/1471-2164-10-209)
Supplement: Additional file 2 — Chlamydomonas orthology relationships. Venn diagram for the Chlamydomonas orthology relationships obtained from Inparanoid, OrthoMCL-DB and KEGG-KO (for details main manuscript). The yellow boxes show the total number of ortholog groups per method. [file 1471-2164-10-209-S2.zip]

Archive with 1 entries (1 files):
- cre_inparanoid_annotations.csv
