# Supplementary material for: ChlamyCyc: an integrative systems biology database and web-portal for Chlamydomonas reinhardtii
Source: BMC Genomics. 2009 May 4;10:209. doi: 10.1186/1471-2164-10-209 (PMC2688524; doi:10.1186/1471-2164-10-209)
Supplement: Additional file 2 — Chlamydomonas orthology relationships. Venn diagram for the Chlamydomonas orthology relationships obtained from Inparanoid, OrthoMCL-DB and KEGG-KO (for details main manuscript). The yellow boxes show the total number of ortholog groups per method. [file 1471-2164-10-209-S2.zip › cre_inparanoid_annotations.csv]

196827	Ostreococcuslucimarinus	Ost9901_3|43691|e_gwEuk.20.298.1
196827	Ostreococcuslucimarinus	Ost9901_3|43595|e_gwEuk.20.292.1
196827	Ostreococcustauri	Ostta4|32819|0500010184
196827	Phaeodactylumtricornutum	Phatr2|49706|estExt_fgenesh1_pg.C_chr_230190
196827	Phaeodactylumtricornutum	Phatr2|48282|estExt_fgenesh1_pg.C_chr_160295
196825	Ostreococcustauri	Ostta4|32819|0500010184
196825	Phaeodactylumtricornutum	Phatr2|49706|estExt_fgenesh1_pg.C_chr_230190
196825	Phaeodactylumtricornutum	Phatr2|48282|estExt_fgenesh1_pg.C_chr_160295
196824	Ostreococcustauri	Ostta4|32819|0500010184
196824	Phaeodactylumtricornutum	Phatr2|49706|estExt_fgenesh1_pg.C_chr_230190
196824	Phaeodactylumtricornutum	Phatr2|48282|estExt_fgenesh1_pg.C_chr_160295
196821	Arabidopsisthaliana	AT3G57620.1
196821	Arabidopsisthaliana	AT1G19900.1
196821	Arabidopsisthaliana	AT1G75620.1
196821	Arabidopsisthaliana	AT1G14430.1
196821	Arabidopsisthaliana	AT5G19580.1
196821	Arabidopsisthaliana	AT3G53950.1
196821	Arabidopsisthaliana	AT1G67290.1
196821	Homosapiens	gi|38373695|ref|NP_003378.3|WASP-interactingprotein[Homosapiens]
196821	Homosapiens	gi|18959210|ref|NP_573571.1|WIREprotein[Homosapiens]
196821	Medicagotruncatula	IMGA|AC124216_21.4Glyoxaloxidase,N-terminalchr01_pseudomolecule_IMGAG.16916144-6918225HEGN_Mt06071920060904TIGR2114.m00016
196821	Medicagotruncatula	IMGA|AC158504_26.3Glyoxaloxidase,N-terminalchr04_pseudomolecule_IMGAG.131976187-31978456HEGN_Mt06071920060904TIGR3273.m00012
196821	Medicagotruncatula	IMGA|AC171498_28.3Glyoxaloxidase,N-terminalchr07_pseudomolecule_IMGAG.127793848-27796603HEGN_Mt06071920060904TIGR3478.m00032
196821	Medicagotruncatula	IMGA|AC144473_27.3Glyoxaloxidase,N-terminalchr06_pseudomolecule_IMGAG.116830314-16833536EEGN_Mt06071920060904TIGR2515.m00012
196821	Medicagotruncatula	IMGA|CR954197_12.4Glyoxaloxidase,N-terminal-3primepartialchr05_pseudomolecule_IMGAG.114064535-14065944HEGN_Mt06071920060904TIGR3767.m00022
196821	Neurosporacrassa	NCU09267|neurospora_crassaconservedhypotheticalprotein(1048nt)
196821	Ostreococcuslucimarinus	Ost9901_3|43691|e_gwEuk.20.298.1
196821	Ostreococcuslucimarinus	Ost9901_3|43595|e_gwEuk.20.292.1
196821	Oryzasativa	LOC_Os11g06870.1|12011.m04884|proteinglyoxaloxidase,putative
196821	Oryzasativa	LOC_Os05g48520.1|12005.m08923|proteinglyoxaloxidase,putative,expressed
196821	Oryzasativa	LOC_Os01g48540.1|12001.m11044|proteinglyoxaloxidase,putative,expressed
196821	Oryzasativa	LOC_Os03g15320.1|12003.m06969|proteinglyoxaloxidase,putative,expressed
196821	Ostreococcustauri	Ostta4|32819|0500010184
196821	Phaeodactylumtricornutum	Phatr2|49706|estExt_fgenesh1_pg.C_chr_230190
196821	Phaeodactylumtricornutum	Phatr2|48282|estExt_fgenesh1_pg.C_chr_160295
196821	Physcomitrellapatenssubsp	Phypa1_1|190327|estExt_gwp_gw1.C_1440074
196821	Physcomitrellapatenssubsp	Phypa1_1|205869|estExt_Genewise1.C_300138
196821	Physcomitrellapatenssubsp	Phypa1_1|123214|e_gw1.43.42.1
196821	Physcomitrellapatenssubsp	Phypa1_1|57034|fgenesh1_pm.scaffold_53000001
196821	Physcomitrellapatenssubsp	Phypa1_1|181837|estExt_gwp_gw1.C_520184
196821	Physcomitrellapatenssubsp	Phypa1_1|110746|e_gw1.1.134.1
196821	Physcomitrellapatenssubsp	Phypa1_1|138695|e_gw1.149.22.1
196821	Physcomitrellapatenssubsp	Phypa1_1|184909|estExt_gwp_gw1.C_780078
196821	Physcomitrellapatenssubsp	Phypa1_1|60460|fgenesh1_pm.scaffold_248000004
196821	Physcomitrellapatenssubsp	Phypa1_1|182545|estExt_gwp_gw1.C_580108
196821	Physcomitrellapatenssubsp	Phypa1_1|219903|estExt_Genewise1.C_1830073
196821	Physcomitrellapatenssubsp	Phypa1_1|204599|estExt_Genewise1.C_210175
196821	Physcomitrellapatenssubsp	Phypa1_1|99058|fgenesh1_pg.scaffold_376000005
196821	Physcomitrellapatenssubsp	Phypa1_1|119103|e_gw1.27.38.1
196821	Physcomitrellapatenssubsp	Phypa1_1|154008|e_gw1.408.8.1
196821	Physcomitrellapatenssubsp	Phypa1_1|107573|estExt_fgenesh1_pm.C_1730014
196821	Physcomitrellapatenssubsp	Phypa1_1|192018|estExt_gwp_gw1.C_1720003
196821	Physcomitrellapatenssubsp	Phypa1_1|234093|estExt_fgenesh2_pg.C_1190015
196821	Physcomitrellapatenssubsp	Phypa1_1|161812|estExt_fgenesh1_pg.C_360077
196821	Physcomitrellapatenssubsp	Phypa1_1|121452|e_gw1.36.225.1
196821	Physcomitrellapatenssubsp	Phypa1_1|144609|e_gw1.217.55.1
196821	Physcomitrellapatenssubsp	Phypa1_1|151231|e_gw1.333.32.1
196821	Physcomitrellapatenssubsp	Phypa1_1|230053|fgenesh2_pg.scaffold_91000044
196821	Physcomitrellapatenssubsp	Phypa1_1|110805|e_gw1.1.135.1
196821	Physcomitrellapatenssubsp	Phypa1_1|169254|estExt_fgenesh1_pg.C_2010064
196821	Physcomitrellapatenssubsp	Phypa1_1|209785|estExt_Genewise1.C_560124
196821	Physcomitrellapatenssubsp	Phypa1_1|211424|estExt_Genewise1.C_700061
196821	Physcomitrellapatenssubsp	Phypa1_1|132576|e_gw1.97.49.1
196821	Physcomitrellapatenssubsp	Phypa1_1|86229|fgenesh1_pg.scaffold_143000056
196821	Physcomitrellapatenssubsp	Phypa1_1|202850|estExt_Genewise1.C_120109
196821	Phytophthorasojae	Physo1_1|144311|estExt_fgenesh1_pg.C_1780026
196821	Phytophthorasojae	Physo1_1|144312|estExt_fgenesh1_pg.C_1780027
196821	Phytophthorasojae	Physo1_1|140682|estExt_fgenesh1_pg.C_880054
196821	Phytophthorasojae	Physo1_1|132379|estExt_fgenesh1_pg.C_200151
196821	Phytophthorasojae	Physo1_1|128897|estExt_fgenesh1_pg.C_60054
196821	Phytophthorasojae	Physo1_1|140132|estExt_fgenesh1_pg.C_820033
196821	Phytophthorasojae	Physo1_1|140131|estExt_fgenesh1_pg.C_820032
196821	Populustrichocarpa	Poptr1_1|664707|grail3.0012017301
196821	Populustrichocarpa	Poptr1_1|587814|eugene3.02200004
196821	Populustrichocarpa	Poptr1_1|549257|eugene3.00011698
196821	Populustrichocarpa	Poptr1_1|547874|eugene3.00010315
196821	Populustrichocarpa	Poptr1_1|816810|estExt_fgenesh4_pg.C_LG_II2092
196821	Volvoxcarteri	Volca1|121669|estExt_fgenesh5_synt.C_840014
196821	Volvoxcarteri	Volca1|107936|estExt_fgenesh4_pg.C_840028
196820	Ostreococcustauri	Ostta4|32819|0500010184
196820	Phaeodactylumtricornutum	Phatr2|49706|estExt_fgenesh1_pg.C_chr_230190
196820	Phaeodactylumtricornutum	Phatr2|48282|estExt_fgenesh1_pg.C_chr_160295
196819	Arabidopsisthaliana	AT3G57620.1
196819	Arabidopsisthaliana	AT1G19900.1
196819	Arabidopsisthaliana	AT1G75620.1
196819	Arabidopsisthaliana	AT1G14430.1
196819	Arabidopsisthaliana	AT5G19580.1
196819	Arabidopsisthaliana	AT3G53950.1
196819	Arabidopsisthaliana	AT1G67290.1
196819	Homosapiens	gi|38373695|ref|NP_003378.3|WASP-interactingprotein[Homosapiens]
196819	Homosapiens	gi|18959210|ref|NP_573571.1|WIREprotein[Homosapiens]
196819	Medicagotruncatula	IMGA|AC124216_21.4Glyoxaloxidase,N-terminalchr01_pseudomolecule_IMGAG.16916144-6918225HEGN_Mt06071920060904TIGR2114.m00016
196819	Medicagotruncatula	IMGA|AC158504_26.3Glyoxaloxidase,N-terminalchr04_pseudomolecule_IMGAG.131976187-31978456HEGN_Mt06071920060904TIGR3273.m00012
196819	Medicagotruncatula	IMGA|AC171498_28.3Glyoxaloxidase,N-terminalchr07_pseudomolecule_IMGAG.127793848-27796603HEGN_Mt06071920060904TIGR3478.m00032
196819	Medicagotruncatula	IMGA|AC144473_27.3Glyoxaloxidase,N-terminalchr06_pseudomolecule_IMGAG.116830314-16833536EEGN_Mt06071920060904TIGR2515.m00012
196819	Medicagotruncatula	IMGA|CR954197_12.4Glyoxaloxidase,N-terminal-3primepartialchr05_pseudomolecule_IMGAG.114064535-14065944HEGN_Mt06071920060904TIGR3767.m00022
196819	Neurosporacrassa	NCU09267|neurospora_crassaconservedhypotheticalprotein(1048nt)
196819	Ostreococcuslucimarinus	Ost9901_3|43691|e_gwEuk.20.298.1
196819	Ostreococcuslucimarinus	Ost9901_3|43595|e_gwEuk.20.292.1
196819	Oryzasativa	LOC_Os11g06870.1|12011.m04884|proteinglyoxaloxidase,putative
196819	Oryzasativa	LOC_Os05g48520.1|12005.m08923|proteinglyoxaloxidase,putative,expressed
196819	Oryzasativa	LOC_Os01g48540.1|12001.m11044|proteinglyoxaloxidase,putative,expressed
196819	Oryzasativa	LOC_Os03g15320.1|12003.m06969|proteinglyoxaloxidase,putative,expressed
196819	Ostreococcustauri	Ostta4|32819|0500010184
196819	Phaeodactylumtricornutum	Phatr2|49706|estExt_fgenesh1_pg.C_chr_230190
196819	Phaeodactylumtricornutum	Phatr2|48282|estExt_fgenesh1_pg.C_chr_160295
196819	Physcomitrellapatenssubsp	Phypa1_1|190327|estExt_gwp_gw1.C_1440074
196819	Physcomitrellapatenssubsp	Phypa1_1|205869|estExt_Genewise1.C_300138
196819	Physcomitrellapatenssubsp	Phypa1_1|123214|e_gw1.43.42.1
196819	Physcomitrellapatenssubsp	Phypa1_1|57034|fgenesh1_pm.scaffold_53000001
196819	Physcomitrellapatenssubsp	Phypa1_1|181837|estExt_gwp_gw1.C_520184
196819	Physcomitrellapatenssubsp	Phypa1_1|110746|e_gw1.1.134.1
196819	Physcomitrellapatenssubsp	Phypa1_1|138695|e_gw1.149.22.1
196819	Physcomitrellapatenssubsp	Phypa1_1|184909|estExt_gwp_gw1.C_780078
196819	Physcomitrellapatenssubsp	Phypa1_1|60460|fgenesh1_pm.scaffold_248000004
196819	Physcomitrellapatenssubsp	Phypa1_1|182545|estExt_gwp_gw1.C_580108
196819	Physcomitrellapatenssubsp	Phypa1_1|219903|estExt_Genewise1.C_1830073
196819	Physcomitrellapatenssubsp	Phypa1_1|204599|estExt_Genewise1.C_210175
196819	Physcomitrellapatenssubsp	Phypa1_1|99058|fgenesh1_pg.scaffold_376000005
196819	Physcomitrellapatenssubsp	Phypa1_1|119103|e_gw1.27.38.1
196819	Physcomitrellapatenssubsp	Phypa1_1|154008|e_gw1.408.8.1
196819	Physcomitrellapatenssubsp	Phypa1_1|107573|estExt_fgenesh1_pm.C_1730014
196819	Physcomitrellapatenssubsp	Phypa1_1|192018|estExt_gwp_gw1.C_1720003
196819	Physcomitrellapatenssubsp	Phypa1_1|234093|estExt_fgenesh2_pg.C_1190015
196819	Physcomitrellapatenssubsp	Phypa1_1|161812|estExt_fgenesh1_pg.C_360077
196819	Physcomitrellapatenssubsp	Phypa1_1|121452|e_gw1.36.225.1
196819	Physcomitrellapatenssubsp	Phypa1_1|144609|e_gw1.217.55.1
196819	Physcomitrellapatenssubsp	Phypa1_1|151231|e_gw1.333.32.1
196819	Physcomitrellapatenssubsp	Phypa1_1|230053|fgenesh2_pg.scaffold_91000044
196819	Physcomitrellapatenssubsp	Phypa1_1|110805|e_gw1.1.135.1
196819	Physcomitrellapatenssubsp	Phypa1_1|169254|estExt_fgenesh1_pg.C_2010064
196819	Physcomitrellapatenssubsp	Phypa1_1|209785|estExt_Genewise1.C_560124
196819	Physcomitrellapatenssubsp	Phypa1_1|211424|estExt_Genewise1.C_700061
196819	Physcomitrellapatenssubsp	Phypa1_1|132576|e_gw1.97.49.1
196819	Physcomitrellapatenssubsp	Phypa1_1|86229|fgenesh1_pg.scaffold_143000056
196819	Physcomitrellapatenssubsp	Phypa1_1|202850|estExt_Genewise1.C_120109
196819	Phytophthorasojae	Physo1_1|144311|estExt_fgenesh1_pg.C_1780026
196819	Phytophthorasojae	Physo1_1|144312|estExt_fgenesh1_pg.C_1780027
196819	Phytophthorasojae	Physo1_1|140682|estExt_fgenesh1_pg.C_880054
196819	Phytophthorasojae	Physo1_1|132379|estExt_fgenesh1_pg.C_200151
196819	Phytophthorasojae	Physo1_1|128897|estExt_fgenesh1_pg.C_60054
196819	Phytophthorasojae	Physo1_1|140132|estExt_fgenesh1_pg.C_820033
196819	Phytophthorasojae	Physo1_1|140131|estExt_fgenesh1_pg.C_820032
196819	Populustrichocarpa	Poptr1_1|664707|grail3.0012017301
196819	Populustrichocarpa	Poptr1_1|587814|eugene3.02200004
196819	Populustrichocarpa	Poptr1_1|549257|eugene3.00011698
196819	Populustrichocarpa	Poptr1_1|547874|eugene3.00010315
196819	Populustrichocarpa	Poptr1_1|816810|estExt_fgenesh4_pg.C_LG_II2092
196819	Volvoxcarteri	Volca1|121669|estExt_fgenesh5_synt.C_840014
196819	Volvoxcarteri	Volca1|107936|estExt_fgenesh4_pg.C_840028
196818	Arabidopsisthaliana	AT3G57620.1
196818	Arabidopsisthaliana	AT1G19900.1
196818	Arabidopsisthaliana	AT1G75620.1
196818	Arabidopsisthaliana	AT1G14430.1
196818	Arabidopsisthaliana	AT5G19580.1
196818	Arabidopsisthaliana	AT3G53950.1
196818	Arabidopsisthaliana	AT1G67290.1
196818	Homosapiens	gi|38373695|ref|NP_003378.3|WASP-interactingprotein[Homosapiens]
196818	Homosapiens	gi|18959210|ref|NP_573571.1|WIREprotein[Homosapiens]
196818	Medicagotruncatula	IMGA|AC124216_21.4Glyoxaloxidase,N-terminalchr01_pseudomolecule_IMGAG.16916144-6918225HEGN_Mt06071920060904TIGR2114.m00016
196818	Medicagotruncatula	IMGA|AC158504_26.3Glyoxaloxidase,N-terminalchr04_pseudomolecule_IMGAG.131976187-31978456HEGN_Mt06071920060904TIGR3273.m00012
196818	Medicagotruncatula	IMGA|AC171498_28.3Glyoxaloxidase,N-terminalchr07_pseudomolecule_IMGAG.127793848-27796603HEGN_Mt06071920060904TIGR3478.m00032
196818	Medicagotruncatula	IMGA|AC144473_27.3Glyoxaloxidase,N-terminalchr06_pseudomolecule_IMGAG.116830314-16833536EEGN_Mt06071920060904TIGR2515.m00012
196818	Medicagotruncatula	IMGA|CR954197_12.4Glyoxaloxidase,N-terminal-3primepartialchr05_pseudomolecule_IMGAG.114064535-14065944HEGN_Mt06071920060904TIGR3767.m00022
196818	Neurosporacrassa	NCU09267|neurospora_crassaconservedhypotheticalprotein(1048nt)
196818	Ostreococcuslucimarinus	Ost9901_3|43691|e_gwEuk.20.298.1
196818	Ostreococcuslucimarinus	Ost9901_3|43595|e_gwEuk.20.292.1
196818	Oryzasativa	LOC_Os11g06870.1|12011.m04884|proteinglyoxaloxidase,putative
196818	Oryzasativa	LOC_Os05g48520.1|12005.m08923|proteinglyoxaloxidase,putative,expressed
196818	Oryzasativa	LOC_Os01g48540.1|12001.m11044|proteinglyoxaloxidase,putative,expressed
196818	Oryzasativa	LOC_Os03g15320.1|12003.m06969|proteinglyoxaloxidase,putative,expressed
196818	Ostreococcustauri	Ostta4|32819|0500010184
196818	Phaeodactylumtricornutum	Phatr2|49706|estExt_fgenesh1_pg.C_chr_230190
196818	Phaeodactylumtricornutum	Phatr2|48282|estExt_fgenesh1_pg.C_chr_160295
196818	Physcomitrellapatenssubsp	Phypa1_1|190327|estExt_gwp_gw1.C_1440074
196818	Physcomitrellapatenssubsp	Phypa1_1|205869|estExt_Genewise1.C_300138
196818	Physcomitrellapatenssubsp	Phypa1_1|123214|e_gw1.43.42.1
196818	Physcomitrellapatenssubsp	Phypa1_1|57034|fgenesh1_pm.scaffold_53000001
196818	Physcomitrellapatenssubsp	Phypa1_1|181837|estExt_gwp_gw1.C_520184
196818	Physcomitrellapatenssubsp	Phypa1_1|110746|e_gw1.1.134.1
196818	Physcomitrellapatenssubsp	Phypa1_1|138695|e_gw1.149.22.1
196818	Physcomitrellapatenssubsp	Phypa1_1|184909|estExt_gwp_gw1.C_780078
196818	Physcomitrellapatenssubsp	Phypa1_1|60460|fgenesh1_pm.scaffold_248000004
196818	Physcomitrellapatenssubsp	Phypa1_1|182545|estExt_gwp_gw1.C_580108
196818	Physcomitrellapatenssubsp	Phypa1_1|219903|estExt_Genewise1.C_1830073
196818	Physcomitrellapatenssubsp	Phypa1_1|204599|estExt_Genewise1.C_210175
196818	Physcomitrellapatenssubsp	Phypa1_1|99058|fgenesh1_pg.scaffold_376000005
196818	Physcomitrellapatenssubsp	Phypa1_1|119103|e_gw1.27.38.1
196818	Physcomitrellapatenssubsp	Phypa1_1|154008|e_gw1.408.8.1
196818	Physcomitrellapatenssubsp	Phypa1_1|107573|estExt_fgenesh1_pm.C_1730014
196818	Physcomitrellapatenssubsp	Phypa1_1|192018|estExt_gwp_gw1.C_1720003
196818	Physcomitrellapatenssubsp	Phypa1_1|234093|estExt_fgenesh2_pg.C_1190015
196818	Physcomitrellapatenssubsp	Phypa1_1|161812|estExt_fgenesh1_pg.C_360077
196818	Physcomitrellapatenssubsp	Phypa1_1|121452|e_gw1.36.225.1
196818	Physcomitrellapatenssubsp	Phypa1_1|144609|e_gw1.217.55.1
196818	Physcomitrellapatenssubsp	Phypa1_1|151231|e_gw1.333.32.1
196818	Physcomitrellapatenssubsp	Phypa1_1|230053|fgenesh2_pg.scaffold_91000044
196818	Physcomitrellapatenssubsp	Phypa1_1|110805|e_gw1.1.135.1
196818	Physcomitrellapatenssubsp	Phypa1_1|169254|estExt_fgenesh1_pg.C_2010064
196818	Physcomitrellapatenssubsp	Phypa1_1|209785|estExt_Genewise1.C_560124
196818	Physcomitrellapatenssubsp	Phypa1_1|211424|estExt_Genewise1.C_700061
196818	Physcomitrellapatenssubsp	Phypa1_1|132576|e_gw1.97.49.1
196818	Physcomitrellapatenssubsp	Phypa1_1|86229|fgenesh1_pg.scaffold_143000056
196818	Physcomitrellapatenssubsp	Phypa1_1|202850|estExt_Genewise1.C_120109
196818	Phytophthorasojae	Physo1_1|144311|estExt_fgenesh1_pg.C_1780026
196818	Phytophthorasojae	Physo1_1|144312|estExt_fgenesh1_pg.C_1780027
196818	Phytophthorasojae	Physo1_1|140682|estExt_fgenesh1_pg.C_880054
196818	Phytophthorasojae	Physo1_1|132379|estExt_fgenesh1_pg.C_200151
196818	Phytophthorasojae	Physo1_1|128897|estExt_fgenesh1_pg.C_60054
196818	Phytophthorasojae	Physo1_1|140132|estExt_fgenesh1_pg.C_820033
196818	Phytophthorasojae	Physo1_1|140131|estExt_fgenesh1_pg.C_820032
196818	Populustrichocarpa	Poptr1_1|664707|grail3.0012017301
196818	Populustrichocarpa	Poptr1_1|587814|eugene3.02200004
196818	Populustrichocarpa	Poptr1_1|549257|eugene3.00011698
196818	Populustrichocarpa	Poptr1_1|547874|eugene3.00010315
196818	Populustrichocarpa	Poptr1_1|816810|estExt_fgenesh4_pg.C_LG_II2092
196818	Volvoxcarteri	Volca1|121669|estExt_fgenesh5_synt.C_840014
196818	Volvoxcarteri	Volca1|107936|estExt_fgenesh4_pg.C_840028
196817	Volvoxcarteri	Volca1|98857|fgenesh4_pg.C_scaffold_78000029
196816	Arabidopsisthaliana	AT3G57620.1
196816	Arabidopsisthaliana	AT1G19900.1
196816	Arabidopsisthaliana	AT1G75620.1
196816	Arabidopsisthaliana	AT1G14430.1
196816	Arabidopsisthaliana	AT5G19580.1
196816	Arabidopsisthaliana	AT3G53950.1
196816	Arabidopsisthaliana	AT1G67290.1
196816	Cyanidioschyzonmerolae	gnl|CMER|CMI068Chypotheticalprotein
196816	Cyanidioschyzonmerolae	gnl|CMER|CMI070Csimilartosyntaxinbindingprotein
196816	Homosapiens	gi|38373695|ref|NP_003378.3|WASP-interactingprotein[Homosapiens]
196816	Homosapiens	gi|18959210|ref|NP_573571.1|WIREprotein[Homosapiens]
196816	Medicagotruncatula	IMGA|AC124216_21.4Glyoxaloxidase,N-terminalchr01_pseudomolecule_IMGAG.16916144-6918225HEGN_Mt06071920060904TIGR2114.m00016
196816	Medicagotruncatula	IMGA|AC158504_26.3Glyoxaloxidase,N-terminalchr04_pseudomolecule_IMGAG.131976187-31978456HEGN_Mt06071920060904TIGR3273.m00012
196816	Medicagotruncatula	IMGA|AC171498_28.3Glyoxaloxidase,N-terminalchr07_pseudomolecule_IMGAG.127793848-27796603HEGN_Mt06071920060904TIGR3478.m00032
196816	Medicagotruncatula	IMGA|AC144473_27.3Glyoxaloxidase,N-terminalchr06_pseudomolecule_IMGAG.116830314-16833536EEGN_Mt06071920060904TIGR2515.m00012
196816	Medicagotruncatula	IMGA|CR954197_12.4Glyoxaloxidase,N-terminal-3primepartialchr05_pseudomolecule_IMGAG.114064535-14065944HEGN_Mt06071920060904TIGR3767.m00022
196816	Neurosporacrassa	NCU03089|neurospora_crassahypotheticalprotein(453nt)
196816	Ostreococcuslucimarinus	Ost9901_3|43691|e_gwEuk.20.298.1
196816	Ostreococcuslucimarinus	Ost9901_3|43595|e_gwEuk.20.292.1
196816	Oryzasativa	LOC_Os11g06870.1|12011.m04884|proteinglyoxaloxidase,putative
196816	Oryzasativa	LOC_Os05g48520.1|12005.m08923|proteinglyoxaloxidase,putative,expressed
196816	Oryzasativa	LOC_Os01g48540.1|12001.m11044|proteinglyoxaloxidase,putative,expressed
196816	Oryzasativa	LOC_Os03g15320.1|12003.m06969|proteinglyoxaloxidase,putative,expressed
196816	Ostreococcustauri	Ostta4|32819|0500010184
196816	Pseudomonasaeruginosa	gi|15596892|ref|NP_250386.1|translocationproteinintypeIIIsecretion[PseudomonasaeruginosaPAO1]
196816	Phaeodactylumtricornutum	Phatr2|49706|estExt_fgenesh1_pg.C_chr_230190
196816	Phaeodactylumtricornutum	Phatr2|48282|estExt_fgenesh1_pg.C_chr_160295
196816	Physcomitrellapatenssubsp	Phypa1_1|190327|estExt_gwp_gw1.C_1440074
196816	Physcomitrellapatenssubsp	Phypa1_1|205869|estExt_Genewise1.C_300138
196816	Physcomitrellapatenssubsp	Phypa1_1|123214|e_gw1.43.42.1
196816	Physcomitrellapatenssubsp	Phypa1_1|57034|fgenesh1_pm.scaffold_53000001
196816	Physcomitrellapatenssubsp	Phypa1_1|181837|estExt_gwp_gw1.C_520184
196816	Physcomitrellapatenssubsp	Phypa1_1|110746|e_gw1.1.134.1
196816	Physcomitrellapatenssubsp	Phypa1_1|138695|e_gw1.149.22.1
196816	Physcomitrellapatenssubsp	Phypa1_1|184909|estExt_gwp_gw1.C_780078
196816	Physcomitrellapatenssubsp	Phypa1_1|60460|fgenesh1_pm.scaffold_248000004
196816	Physcomitrellapatenssubsp	Phypa1_1|182545|estExt_gwp_gw1.C_580108
196816	Physcomitrellapatenssubsp	Phypa1_1|219903|estExt_Genewise1.C_1830073
196816	Physcomitrellapatenssubsp	Phypa1_1|204599|estExt_Genewise1.C_210175
196816	Physcomitrellapatenssubsp	Phypa1_1|99058|fgenesh1_pg.scaffold_376000005
196816	Physcomitrellapatenssubsp	Phypa1_1|119103|e_gw1.27.38.1
196816	Physcomitrellapatenssubsp	Phypa1_1|154008|e_gw1.408.8.1
196816	Physcomitrellapatenssubsp	Phypa1_1|107573|estExt_fgenesh1_pm.C_1730014
196816	Physcomitrellapatenssubsp	Phypa1_1|192018|estExt_gwp_gw1.C_1720003
196816	Physcomitrellapatenssubsp	Phypa1_1|234093|estExt_fgenesh2_pg.C_1190015
196816	Physcomitrellapatenssubsp	Phypa1_1|161812|estExt_fgenesh1_pg.C_360077
196816	Physcomitrellapatenssubsp	Phypa1_1|121452|e_gw1.36.225.1
196816	Physcomitrellapatenssubsp	Phypa1_1|144609|e_gw1.217.55.1
196816	Physcomitrellapatenssubsp	Phypa1_1|151231|e_gw1.333.32.1
196816	Physcomitrellapatenssubsp	Phypa1_1|230053|fgenesh2_pg.scaffold_91000044
196816	Physcomitrellapatenssubsp	Phypa1_1|110805|e_gw1.1.135.1
196816	Physcomitrellapatenssubsp	Phypa1_1|169254|estExt_fgenesh1_pg.C_2010064
196816	Physcomitrellapatenssubsp	Phypa1_1|209785|estExt_Genewise1.C_560124
196816	Physcomitrellapatenssubsp	Phypa1_1|211424|estExt_Genewise1.C_700061
196816	Physcomitrellapatenssubsp	Phypa1_1|132576|e_gw1.97.49.1
196816	Physcomitrellapatenssubsp	Phypa1_1|86229|fgenesh1_pg.scaffold_143000056
196816	Physcomitrellapatenssubsp	Phypa1_1|202850|estExt_Genewise1.C_120109
196816	Phytophthoraramorum	Phyra1_1|82921|fgenesh1_pg.C_scaffold_80000021
196816	Phytophthoraramorum	Phyra1_1|75750|fgenesh1_pg.C_scaffold_14000112
196816	Phytophthoraramorum	Phyra1_1|81496|fgenesh1_pg.C_scaffold_60000060
196816	Phytophthoraramorum	Phyra1_1|75751|fgenesh1_pg.C_scaffold_14000113
196816	Phytophthoraramorum	Phyra1_1|75613|fgenesh1_pg.C_scaffold_13000179
196816	Phytophthorasojae	Physo1_1|144311|estExt_fgenesh1_pg.C_1780026
196816	Phytophthorasojae	Physo1_1|144312|estExt_fgenesh1_pg.C_1780027
196816	Phytophthorasojae	Physo1_1|140682|estExt_fgenesh1_pg.C_880054
196816	Phytophthorasojae	Physo1_1|132379|estExt_fgenesh1_pg.C_200151
196816	Phytophthorasojae	Physo1_1|128897|estExt_fgenesh1_pg.C_60054
196816	Phytophthorasojae	Physo1_1|140132|estExt_fgenesh1_pg.C_820033
196816	Phytophthorasojae	Physo1_1|140131|estExt_fgenesh1_pg.C_820032
196816	Parameciumtetraurelia	GSPATG00030359001
196816	Parameciumtetraurelia	GSPATG00016183001
196816	Parameciumtetraurelia	GSPATG00016113001
196816	Populustrichocarpa	Poptr1_1|664707|grail3.0012017301
196816	Populustrichocarpa	Poptr1_1|587814|eugene3.02200004
196816	Populustrichocarpa	Poptr1_1|549257|eugene3.00011698
196816	Populustrichocarpa	Poptr1_1|547874|eugene3.00010315
196816	Populustrichocarpa	Poptr1_1|816810|estExt_fgenesh4_pg.C_LG_II2092
196816	Synechocystissp.PCC6803	gi|16329644|ref|NP_440372.1|hypotheticalproteinslr1753[Synechocystissp.PCC6803]
196816	Volvoxcarteri	Volca1|98850|fgenesh4_pg.C_scaffold_78000022
196816	Volvoxcarteri	Volca1|98848|fgenesh4_pg.C_scaffold_78000020
196815	Arabidopsisthaliana	AT3G57620.1
196815	Arabidopsisthaliana	AT1G19900.1
196815	Arabidopsisthaliana	AT1G75620.1
196815	Arabidopsisthaliana	AT1G14430.1
196815	Arabidopsisthaliana	AT5G19580.1
196815	Arabidopsisthaliana	AT3G53950.1
196815	Arabidopsisthaliana	AT1G67290.1
196815	Homosapiens	gi|38373695|ref|NP_003378.3|WASP-interactingprotein[Homosapiens]
196815	Homosapiens	gi|18959210|ref|NP_573571.1|WIREprotein[Homosapiens]
196815	Medicagotruncatula	IMGA|AC124216_21.4Glyoxaloxidase,N-terminalchr01_pseudomolecule_IMGAG.16916144-6918225HEGN_Mt06071920060904TIGR2114.m00016
196815	Medicagotruncatula	IMGA|AC158504_26.3Glyoxaloxidase,N-terminalchr04_pseudomolecule_IMGAG.131976187-31978456HEGN_Mt06071920060904TIGR3273.m00012
196815	Medicagotruncatula	IMGA|AC171498_28.3Glyoxaloxidase,N-terminalchr07_pseudomolecule_IMGAG.127793848-27796603HEGN_Mt06071920060904TIGR3478.m00032
196815	Medicagotruncatula	IMGA|AC144473_27.3Glyoxaloxidase,N-terminalchr06_pseudomolecule_IMGAG.116830314-16833536EEGN_Mt06071920060904TIGR2515.m00012
196815	Medicagotruncatula	IMGA|CR954197_12.4Glyoxaloxidase,N-terminal-3primepartialchr05_pseudomolecule_IMGAG.114064535-14065944HEGN_Mt06071920060904TIGR3767.m00022
196815	Neurosporacrassa	NCU03089|neurospora_crassahypotheticalprotein(453nt)
196815	Ostreococcuslucimarinus	Ost9901_3|43691|e_gwEuk.20.298.1
196815	Ostreococcuslucimarinus	Ost9901_3|43595|e_gwEuk.20.292.1
196815	Oryzasativa	LOC_Os11g06870.1|12011.m04884|proteinglyoxaloxidase,putative
196815	Oryzasativa	LOC_Os05g48520.1|12005.m08923|proteinglyoxaloxidase,putative,expressed
196815	Oryzasativa	LOC_Os01g48540.1|12001.m11044|proteinglyoxaloxidase,putative,expressed
196815	Oryzasativa	LOC_Os03g15320.1|12003.m06969|proteinglyoxaloxidase,putative,expressed
196815	Ostreococcustauri	Ostta4|32819|0500010184
196815	Phaeodactylumtricornutum	Phatr2|49706|estExt_fgenesh1_pg.C_chr_230190
196815	Phaeodactylumtricornutum	Phatr2|48282|estExt_fgenesh1_pg.C_chr_160295
196815	Physcomitrellapatenssubsp	Phypa1_1|190327|estExt_gwp_gw1.C_1440074
196815	Physcomitrellapatenssubsp	Phypa1_1|205869|estExt_Genewise1.C_300138
196815	Physcomitrellapatenssubsp	Phypa1_1|123214|e_gw1.43.42.1
196815	Physcomitrellapatenssubsp	Phypa1_1|57034|fgenesh1_pm.scaffold_53000001
196815	Physcomitrellapatenssubsp	Phypa1_1|181837|estExt_gwp_gw1.C_520184
196815	Physcomitrellapatenssubsp	Phypa1_1|110746|e_gw1.1.134.1
196815	Physcomitrellapatenssubsp	Phypa1_1|138695|e_gw1.149.22.1
196815	Physcomitrellapatenssubsp	Phypa1_1|184909|estExt_gwp_gw1.C_780078
196815	Physcomitrellapatenssubsp	Phypa1_1|60460|fgenesh1_pm.scaffold_248000004
196815	Physcomitrellapatenssubsp	Phypa1_1|182545|estExt_gwp_gw1.C_580108
196815	Physcomitrellapatenssubsp	Phypa1_1|219903|estExt_Genewise1.C_1830073
196815	Physcomitrellapatenssubsp	Phypa1_1|204599|estExt_Genewise1.C_210175
196815	Physcomitrellapatenssubsp	Phypa1_1|99058|fgenesh1_pg.scaffold_376000005
196815	Physcomitrellapatenssubsp	Phypa1_1|119103|e_gw1.27.38.1
196815	Physcomitrellapatenssubsp	Phypa1_1|154008|e_gw1.408.8.1
196815	Physcomitrellapatenssubsp	Phypa1_1|107573|estExt_fgenesh1_pm.C_1730014
196815	Physcomitrellapatenssubsp	Phypa1_1|192018|estExt_gwp_gw1.C_1720003
196815	Physcomitrellapatenssubsp	Phypa1_1|234093|estExt_fgenesh2_pg.C_1190015
196815	Physcomitrellapatenssubsp	Phypa1_1|161812|estExt_fgenesh1_pg.C_360077
196815	Physcomitrellapatenssubsp	Phypa1_1|121452|e_gw1.36.225.1
196815	Physcomitrellapatenssubsp	Phypa1_1|144609|e_gw1.217.55.1
196815	Physcomitrellapatenssubsp	Phypa1_1|151231|e_gw1.333.32.1
196815	Physcomitrellapatenssubsp	Phypa1_1|230053|fgenesh2_pg.scaffold_91000044
196815	Physcomitrellapatenssubsp	Phypa1_1|110805|e_gw1.1.135.1
196815	Physcomitrellapatenssubsp	Phypa1_1|169254|estExt_fgenesh1_pg.C_2010064
196815	Physcomitrellapatenssubsp	Phypa1_1|209785|estExt_Genewise1.C_560124
196815	Physcomitrellapatenssubsp	Phypa1_1|211424|estExt_Genewise1.C_700061
196815	Physcomitrellapatenssubsp	Phypa1_1|132576|e_gw1.97.49.1
196815	Physcomitrellapatenssubsp	Phypa1_1|86229|fgenesh1_pg.scaffold_143000056
196815	Physcomitrellapatenssubsp	Phypa1_1|202850|estExt_Genewise1.C_120109
196815	Phytophthorasojae	Physo1_1|144311|estExt_fgenesh1_pg.C_1780026
196815	Phytophthorasojae	Physo1_1|144312|estExt_fgenesh1_pg.C_1780027
196815	Phytophthorasojae	Physo1_1|140682|estExt_fgenesh1_pg.C_880054
196815	Phytophthorasojae	Physo1_1|132379|estExt_fgenesh1_pg.C_200151
196815	Phytophthorasojae	Physo1_1|128897|estExt_fgenesh1_pg.C_60054
196815	Phytophthorasojae	Physo1_1|140132|estExt_fgenesh1_pg.C_820033
196815	Phytophthorasojae	Physo1_1|140131|estExt_fgenesh1_pg.C_820032
196815	Populustrichocarpa	Poptr1_1|664707|grail3.0012017301
196815	Populustrichocarpa	Poptr1_1|587814|eugene3.02200004
196815	Populustrichocarpa	Poptr1_1|549257|eugene3.00011698
196815	Populustrichocarpa	Poptr1_1|547874|eugene3.00010315
196815	Populustrichocarpa	Poptr1_1|816810|estExt_fgenesh4_pg.C_LG_II2092
196814	Arabidopsisthaliana	AT5G12860.1
196814	Medicagotruncatula	IMGA|AC161402_2.4Sodium/sulphatesymporter-3primepartialchr02_pseudomolecule_IMGAG.11776135-1773660FEGN_Mt06071920060904TIGR3334.m00005
196814	Ostreococcuslucimarinus	Ost9901_3|49439|estExt_Genewise_ext.C_Chr_40502
196814	Oryzasativa	LOC_Os12g33080.1|12012.m07106|protein2-oxoglutarate/malatetranslocator,chloroplastprecursor,putative,expressed
196814	Ostreococcustauri	Ostta4|8360|fgenesh1_pm.C_Chr_04.0001000035
196814	Physcomitrellapatenssubsp	Phypa1_1|116785|e_gw1.17.92.1
196814	Populustrichocarpa	Poptr1_1|821445|estExt_fgenesh4_pg.C_LG_IX1042
196814	Populustrichocarpa	Poptr1_1|706278|estExt_Genewise1_v1.C_LG_I1532
196813	Neurosporacrassa	NCU07046|neurospora_crassahypotheticalprotein(342nt)
196813	Ostreococcuslucimarinus	Ost9901_3|15578|fgenesh1_pg.C_Chr_5000330
196813	Ostreococcuslucimarinus	Ost9901_3|27482|eugene.1400010197
196813	Ostreococcuslucimarinus	Ost9901_3|27411|eugene.1400010126
196813	Ostreococcustauri	Ostta4|36837|1500010133
196813	Phaeodactylumtricornutum	Phatr2|43350|estExt_fgenesh1_pg.C_chr_20086
196813	Parameciumtetraurelia	GSPATG00013978001
196813	Parameciumtetraurelia	GSPATG00026504001
196813	Parameciumtetraurelia	GSPATG00010074001
196813	Parameciumtetraurelia	GSPATG00011588001
196813	Parameciumtetraurelia	GSPATG00011092001
196813	Thalassiosirapseudonana	Thaps3|7699|fgenesh1_pg.C_chr_8000360
196813	Thalassiosirapseudonana	Thaps3|23818|estExt_fgenesh1_pg.C_chr_80359
196810	Arabidopsisthaliana	AT5G17290.1
196810	Caenorhabditiselegans	Y71G12B.12bCE39066WBGene00022152locus:atgr-5status:ConfirmedTR:Q3V5I8protein_id:ABA00157.1
196810	Caenorhabditiselegans	Y71G12B.12aCE39065WBGene00022152locus:atgr-5status:ConfirmedTR:Q3V5I7protein_id:ABA00156.1
196810	Homosapiens	gi|4757798|ref|NP_004840.1|APG5autophagy5-like[Homosapiens]
196810	Medicagotruncatula	IMGA|AC126787_21.5AutophagyproteinApg5chr05_pseudomolecule_IMGAG.122781046-22774742EEGN_Mt06071920060904TIGR2173.m00024
196810	Medicagotruncatula	IMGA|AC148342_14.4AutophagyproteinApg5chr05_pseudomolecule_IMGAG.122724681-22726393HEGN_Mt06071920060904TIGR2810.m00011
196810	Oryzasativa	LOC_Os02g02570.1|12002.m05606|proteinautophagyprotein5,putative,expressed
196810	Phaeodactylumtricornutum	Phatr2|43913|estExt_fgenesh1_pg.C_chr_30162
196810	Physcomitrellapatenssubsp	Phypa1_1|145445|e_gw1.227.31.1
196810	Phytophthoraramorum	Phyra1_1|74263|fgenesh1_pg.C_scaffold_7000034
196810	Phytophthorasojae	Physo1_1|131082|estExt_fgenesh1_pg.C_140080
196810	Populustrichocarpa	Poptr1_1|592819|eugene3.00440154
196808	Arabidopsisthaliana	AT1G50510.1
196808	Cyanidioschyzonmerolae	gnl|CMER|CMH116CsimilartoindigoidinesysthesisproteinIdgA
196808	Caenorhabditiselegans	T24C12.3CE31247WBGene00020765status:Partially_confirmedTR:Q22721protein_id:AAA82388.3
196808	Dictyosteliumdiscoideum	DDB0189786|Protein|gene:JC1V2_0_00596onchromosome:1position1481369to1483750
196808	Medicagotruncatula	IMGA|AC161789_1.4IndigoidinesynthaseAlikeproteinchr04_pseudomolecule_IMGAG.16969526-6960909EEGN_Mt06071920060904TIGR3344.m00012
196808	Neurosporacrassa	NCU03020|neurospora_crassahypotheticalproteinsimilartoIdgAdomainprotein(783nt)
196808	Ostreococcuslucimarinus	Ost9901_3|26294|eugene.1000010328
196808	Oryzasativa	LOC_Os08g39420.2|12008.m07923|proteinuncharacterizedenzymeinvolvedinpigmentbiosynthesis,putative,expressed
196808	Oryzasativa	LOC_Os08g39420.1|12008.m26524|proteinuncharacterizedenzymeinvolvedinpigmentbiosynthesis,putative,expressed
196808	Ostreococcustauri	Ostta4|35315|1000010335
196808	Phaeodactylumtricornutum	Phatr2|9308|e_gw1.1.499.1
196808	Phaeodactylumtricornutum	Phatr2|9211|e_gw1.1.498.1
196808	Physcomitrellapatenssubsp	Phypa1_1|108917|estExt_fgenesh1_pm.C_3450006
196808	Phytophthoraramorum	Phyra1_1|71593|fgenesh1_pm.C_scaffold_30000004
196808	Phytophthorasojae	Physo1_1|108728|estExt_fgenesh1_pm.C_270013
196808	Parameciumtetraurelia	GSPATG00036280001
196808	Populustrichocarpa	Poptr1_1|172207|gw1.I.807.1
196808	Thalassiosirapseudonana	Thaps3|31193|e_gw1.1.420.1
196807	Medicagotruncatula	IMGA|AC119408_32.5Exostosin-likechr08_pseudomolecule_IMGAG.122474846-22476583HEGN_Mt06071920060904TIGR2051.m00008
196807	Medicagotruncatula	IMGA|AC137546_35.4Exostosin-likechr04_pseudomolecule_IMGAG.131940569-31935985EEGN_Mt06071920060904TIGR2329.m00030
196807	Medicagotruncatula	IMGA|AC174301_24.3Exostosin-likechr01_pseudomolecule_IMGAG.112779503-12776633HEGN_Mt06071920060904TIGR3536.m00029
196807	Medicagotruncatula	IMGA|CU019604_38.3Exostosin-likechr03_pseudomolecule_IMGAG.127154973-27156573HEGN_Mt06071920060904TIGR4028.m00028IMGA|AC148405_32.4Exostosin-likechr03_pseudomolecule_IMGAG27307103-27305503HEGN_Mt06071920060904TIGR2824.m00026
196807	Medicagotruncatula	IMGA|AC182813_3.4Exostosin-likechr08_pseudomolecule_IMGAG.126609042-26607681HEGN_Mt06071920060904TIGR3637.m00015
196807	Medicagotruncatula	IMGA|AC144657_12.5Exostosin-likechr08_pseudomolecule_IMGAG.126629896-26627936EEGN_Mt06071920060904TIGR2547.m00012
196807	Medicagotruncatula	IMGA|AC144657_27.5Exostosin-likechr08_pseudomolecule_IMGAG.126633993-26630396HEGN_Mt06071920060904TIGR2547.m00011
196807	Medicagotruncatula	IMGA|CR936946_30.5Exostosin-likechr05_pseudomolecule_IMGAG.110751297-10757766EEGN_Mt06071920060904TIGR3743.m00027
196807	Medicagotruncatula	IMGA|AC148816_3.4Exostosin-likechr07_pseudomolecule_IMGAG.119849494-19852788EEGN_Mt06071920060904TIGR2864.m00004
196807	Medicagotruncatula	IMGA|AC174330_33.3Exostosin-likechr00_pseudomolecule_IMGAG.1730961-727925EEGN_Mt06071920060904TIGR3564.m00016
196807	Ostreococcuslucimarinus	Ost9901_3|27359|eugene.1400010074
196807	Oryzasativa	LOC_Os04g32670.1|12004.m08365|proteinsecondarycellwall-relatedglycosyltransferasefamily47,putative,expressed
196807	Oryzasativa	LOC_Os02g32110.1|12002.m08304|proteinsecondarycellwall-relatedglycosyltransferasefamily47,putative,expressed
196807	Oryzasativa	LOC_Os01g70200.1|12001.m13068|proteinsecondarycellwall-relatedglycosyltransferasefamily47,putative,expressed
196807	Oryzasativa	LOC_Os01g70190.1|12001.m13067|proteinsecondarycellwall-relatedglycosyltransferasefamily47,putative,expressed
196807	Oryzasativa	LOC_Os01g70180.1|12001.m13066|proteinsecondarycellwall-relatedglycosyltransferasefamily47,putative,expressed
196807	Oryzasativa	LOC_Os01g70180.2|12001.m150448|proteinsecondarycellwall-relatedglycosyltransferasefamily47,putative,expressed
196807	Oryzasativa	LOC_Os10g10080.2|12010.m04346|proteinsecondarycellwall-relatedglycosyltransferasefamily47,putative,expressed
196807	Oryzasativa	LOC_Os10g10080.1|12010.m21773|proteinsecondarycellwall-relatedglycosyltransferasefamily47,putative,expressed
196807	Oryzasativa	LOC_Os10g10080.3|12010.m21774|proteinsecondarycellwall-relatedglycosyltransferasefamily47,putative,expressed
196807	Oryzasativa	LOC_Os03g01760.1|12003.m05720|proteintransferase,putative,expressed
196807	Ostreococcustauri	Ostta4|9991|fgenesh1_pg.C_Chr_02.0001000286
196807	Phaeodactylumtricornutum	Phatr2|47923|estExt_fgenesh1_pg.C_chr_150181
196807	Phaeodactylumtricornutum	Phatr2|50095|estExt_fgenesh1_pg.C_chr_260143
196807	Thalassiosirapseudonana	Thaps3|9724|fgenesh1_pg.C_chr_14000069
196807	Thalassiosirapseudonana	Thaps3|7122|fgenesh1_pg.C_chr_7000505
196807	Thalassiosirapseudonana	Thaps3|12821|gw1.1.74.1
196807	Volvoxcarteri	Volca1|104742|estExt_fgenesh4_pg.C_190030
196801	Parameciumtetraurelia	GSPATG00036337001
196801	Parameciumtetraurelia	GSPATG00022479001
196801	Parameciumtetraurelia	GSPATG00037566001
196801	Parameciumtetraurelia	GSPATG00009646001
196801	Parameciumtetraurelia	GSPATG00006315001
196801	Parameciumtetraurelia	GSPATG00011564001
196801	Parameciumtetraurelia	GSPATG00022680001
196801	Parameciumtetraurelia	GSPATG00021423001
196801	Parameciumtetraurelia	GSPATG00035684001
196801	Parameciumtetraurelia	GSPATG00037145001
196801	Parameciumtetraurelia	GSPATG00014218001
196801	Parameciumtetraurelia	GSPATG00011112001
196801	Parameciumtetraurelia	GSPATG00028591001
196801	Parameciumtetraurelia	GSPATG00036336001
196801	Parameciumtetraurelia	GSPATG00021207001
196801	Parameciumtetraurelia	GSPATG00031235001
196801	Parameciumtetraurelia	GSPATG00022478001
196801	Parameciumtetraurelia	GSPATG00028130001
196801	Parameciumtetraurelia	GSPATG00038156001
196801	Parameciumtetraurelia	GSPATG00018172001
196801	Parameciumtetraurelia	GSPATG00028512001
196798	Volvoxcarteri	Volca1|102718|estExt_fgenesh4_pg.C_10270
196796	Arabidopsisthaliana	AT3G14110.2
196796	Arabidopsisthaliana	AT3G14110.1
196796	Medicagotruncatula	IMGA|AC146708_21.3TPRrepeatchr08_pseudomolecule_IMGAG.15750635-5753814FEGN_Mt06071920060904TIGR2661.m00021
196796	Ostreococcuslucimarinus	Ost9901_3|42883|e_gwEuk.8.286.1
196796	Oryzasativa	LOC_Os01g32730.1|12001.m09592|proteinFLU,putative,expressed
196796	Oryzasativa	LOC_Os01g32730.2|12001.m43031|proteinFLU,putative,expressed
196796	Oryzasativa	LOC_Os02g37470.1|12002.m08835|proteinFLU,putative,expressed
196796	Ostreococcustauri	Ostta4|34381|0800010268
196796	Physcomitrellapatenssubsp	Phypa1_1|122286|e_gw1.39.56.1
196796	Populustrichocarpa	Poptr1_1|273494|gw1.158.86.1
196796	Volvoxcarteri	Volca1|87597|fgenesh4_pg.C_scaffold_6000034
196793	Homosapiens	gi|81295816|ref|NP_036469.2|nasopharyngealepitheliumspecificprotein1[Homosapiens]
196793	Ostreococcuslucimarinus	Ost9901_3|27746|eugene.1500010068
196793	Ostreococcustauri	Ostta4|37100|1600010088
196793	Physcomitrellapatenssubsp	Phypa1_1|82390|fgenesh1_pg.scaffold_102000113
196793	Phytophthoraramorum	Phyra1_1|85779|fgenesh1_pg.C_scaffold_309000002
196793	Phytophthorasojae	Physo1_1|137069|estExt_fgenesh1_pg.C_500105
196793	Parameciumtetraurelia	GSPATG00015333001
196793	Parameciumtetraurelia	GSPATG00007361001
196793	Parameciumtetraurelia	GSPATG00027059001
196793	Parameciumtetraurelia	GSPATG00001947001
196793	Parameciumtetraurelia	GSPATG00005146001
196793	Parameciumtetraurelia	GSPATG00017597001
196793	Parameciumtetraurelia	GSPATG00020070001
196793	Parameciumtetraurelia	GSPATG00022312001
196793	Thalassiosirapseudonana	Thaps3|3159|fgenesh1_pg.C_chr_3000093
196793	Volvoxcarteri	Volca1|102960|estExt_fgenesh4_pg.C_30078
196792	Homosapiens	gi|94721321|ref|NP_659457.2|coiled-coildomaincontaining11[Homosapiens]
196792	Ostreococcustauri	Ostta4|31155|0200010486
196792	Physcomitrellapatenssubsp	Phypa1_1|71353|fgenesh1_pg.scaffold_32000065
196792	Phytophthoraramorum	Phyra1_1|74150|fgenesh1_pg.C_scaffold_6000133
196792	Phytophthorasojae	Physo1_1|131930|estExt_fgenesh1_pg.C_180039
196792	Parameciumtetraurelia	GSPATG00038918001
196792	Parameciumtetraurelia	PTETP1600003001gene=PTETG1600003001
196792	Parameciumtetraurelia	PTETP500003001gene=PTETG500003001
196792	Parameciumtetraurelia	GSPATG00019229001
196792	Parameciumtetraurelia	GSPATG00019228001
196792	Thalassiosirapseudonana	Thaps3|1555|fgenesh1_pg.C_chr_1000689
196792	Volvoxcarteri	Volca1|103170|estExt_fgenesh4_pg.C_40140
196790	Ostreococcuslucimarinus	Ost9901_3|31794|eugene.0500010331
196790	Phaeodactylumtricornutum	Phatr2|31474|fgenesh1_pg.C_chr_1000075
196790	Volvoxcarteri	Volca1|104026|estExt_fgenesh4_pg.C_110105
196790	Volvoxcarteri	Volca1|92047|fgenesh4_pg.C_scaffold_24000033
196788	Arabidopsisthaliana	AT1G10500.1
196788	Methanosarcinaacetivorans	gi|20089782|ref|NP_615857.1|HesBfamilyprotein[MethanosarcinaacetivoransC2A]
196788	Medicagotruncatula	IMGA|AC158737_2.4HesB/YadR/YfhFchr04_pseudomolecule_IMGAG.125920798-25923006FEGN_Mt06071920060904TIGR3276.m00004
196788	Oryzasativa	LOC_Os06g05400.2|12006.m31979|proteiniron-sulfurassemblyproteinIscA,chloroplastprecursor,putative,expressed
196788	Oryzasativa	LOC_Os06g05400.1|12006.m05269|proteiniron-sulfurassemblyproteinIscA,chloroplastprecursor,putative,expressed
196788	Pseudomonasaeruginosa	gi|15595862|ref|NP_249356.1|hypotheticalproteinPA0665[PseudomonasaeruginosaPAO1]
196788	Phaeodactylumtricornutum	Phatr2|14867|e_gw1.16.211.1
196788	Physcomitrellapatenssubsp	Phypa1_1|117776|e_gw1.21.151.1
196788	Physcomitrellapatenssubsp	Phypa1_1|141873|e_gw1.183.20.1
196788	Physcomitrellapatenssubsp	Phypa1_1|120827|e_gw1.34.248.1
196788	Prochlorococcusmarinus	PMT1969CDSconservedhypotheticalprotein2080312:2080704forward
196788	Populustrichocarpa	Poptr1_1|207723|gw1.V.3124.1
196788	Populustrichocarpa	Poptr1_1|217910|gw1.VII.2215.1
196788	Synechocystissp.PCC6803	gi|16329338|ref|NP_440066.1|hypotheticalproteinslr1417[Synechocystissp.PCC6803]
196788	Thalassiosirapseudonana	Thaps3|39032|estExt_gwp_gw1.C_chr_10198
196788	Volvoxcarteri	Volca1|104215|estExt_fgenesh4_pg.C_130095
196787	Homosapiens	gi|32698964|ref|NP_872372.1|secretoryproteinLOC284013[Homosapiens]
196787	Phytophthoraramorum	Phyra1_1|81810|fgenesh1_pg.C_scaffold_64000012
196787	Volvoxcarteri	Volca1|92519|fgenesh4_pg.C_scaffold_26000123
196785	Arabidopsisthaliana	AT1G63690.1
196785	Arabidopsisthaliana	AT1G63690.2
196785	Arabidopsisthaliana	AT1G01650.1
196785	Arabidopsisthaliana	AT1G01650.2
196785	Arabidopsisthaliana	AT2G43070.1
196785	Caenorhabditiselegans	C36B1.12aCE05379WBGene00007979locus:imp-1status:Partially_confirmedTR:Q93346protein_id:CAB02277.1
196785	Caenorhabditiselegans	C36B1.12bCE38290WBGene00007979locus:imp-1status:Partially_confirmedTR:Q564X1protein_id:CAI79137.1
196785	Caenorhabditiselegans	C36B1.12cCE38291WBGene00007979locus:imp-1status:Partially_confirmedTR:Q564X0protein_id:CAI79138.1
196785	Homosapiens	gi|20514780|ref|NP_064557.1|signalpeptidepeptidase-like2Bisoform1[Homosapiens]
196785	Homosapiens	gi|41281782|ref|NP_694533.1|signalpeptidepeptidase-like2Bisoform2[Homosapiens]
196785	Homosapiens	gi|21314755|ref|NP_116191.2|signalpeptidepeptidase-like2A[Homosapiens]
196785	Homosapiens	gi|38524591|ref|NP_787078.1|intramembraneprotease5[Homosapiens]
196785	Medicagotruncatula	IMGA|AC150440_27.4Protease-associatedPA;PeptidaseA22B,minorhistocompatibilityantigenH13chr07_pseudomolecule_IMGAG.115165341-15161378HEGN_Mt06071920060904TIGR2971.m00006
196785	Medicagotruncatula	IMGA|AC146341_38.4Protease-associatedPA;PeptidaseA22B,minorhistocompatibilityantigenH13chr08_pseudomolecule_IMGAG.17304274-7309783EEGN_Mt06071920060904TIGR2607.m00017
196785	Ostreococcuslucimarinus	Ost9901_3|31074|eugene.0400010150
196785	Oryzasativa	LOC_Os02g57710.1|12002.m10792|proteinsignalpeptidepeptidase-like2B,putative,expressed
196785	Oryzasativa	LOC_Os06g51430.1|12006.m09666|proteinsignalpeptidepeptidase-like2B,putative,expressed
196785	Oryzasativa	LOC_Os11g24540.2|12011.m28795|proteinsignalpeptidepeptidase-like2B,putative,expressed
196785	Oryzasativa	LOC_Os11g24540.1|12011.m06380|proteinsignalpeptidepeptidase-like2B,putative,expressed
196785	Oryzasativa	LOC_Os01g68620.1|12001.m12964|proteinsignalpeptidepeptidase-like2B,putative,expressed
196785	Phaeodactylumtricornutum	Phatr2|24547|estExt_Genewise1.C_chr_10329
196785	Physcomitrellapatenssubsp	Phypa1_1|133332|e_gw1.102.99.1
196785	Physcomitrellapatenssubsp	Phypa1_1|110887|e_gw1.1.98.1
196785	Physcomitrellapatenssubsp	Phypa1_1|189081|estExt_gwp_gw1.C_1280051
196785	Physcomitrellapatenssubsp	Phypa1_1|216124|estExt_Genewise1.C_1240017
196785	Phytophthoraramorum	Phyra1_1|77196|fgenesh1_pg.C_scaffold_23000008
196785	Phytophthoraramorum	Phyra1_1|76574|fgenesh1_pg.C_scaffold_19000006
196785	Phytophthorasojae	Physo1_1|131659|estExt_fgenesh1_pg.C_170001
196785	Phytophthorasojae	Physo1_1|127913|estExt_fgenesh1_pg.C_30122
196785	Populustrichocarpa	Poptr1_1|712099|estExt_Genewise1_v1.C_LG_III1147
196785	Populustrichocarpa	Poptr1_1|180335|gw1.I.8935.1
196785	Populustrichocarpa	Poptr1_1|816600|estExt_fgenesh4_pg.C_LG_II1459
196785	Populustrichocarpa	Poptr1_1|572266|eugene3.00140311
196785	Populustrichocarpa	Poptr1_1|816814|estExt_fgenesh4_pg.C_LG_II2102
196785	Populustrichocarpa	Poptr1_1|581829|eugene3.13340001
196785	Thalassiosirapseudonana	Thaps3|9443|fgenesh1_pg.C_chr_13000163
196785	Thalassiosirapseudonana	Thaps3|23616|estExt_fgenesh1_pg.C_chr_70653
196785	Volvoxcarteri	Volca1|93422|fgenesh4_pg.C_scaffold_31000119
196779	Arabidopsisthaliana	AT1G21640.1
196779	Cyanidioschyzonmerolae	gnl|CMER|CMT143Csimilartoinorganicpolyposphate/ATP-NADkinase
196779	Dictyosteliumdiscoideum	DDB0231370|Protein|gene:geneDDB0231370onchromosome:6position1638801to1641612
196779	Homosapiens	gi|55743112|ref|NP_075394.3|NADkinase[Homosapiens]
196779	Methanosarcinaacetivorans	gi|20092157|ref|NP_618232.1|hypotheticalproteinMA3343[MethanosarcinaacetivoransC2A]
196779	Neurosporacrassa	NCU03267|neurospora_crassahypotheticalproteinsimilartoutr1protein(685nt)
196779	Neurosporacrassa	NCU03741|neurospora_crassahypotheticalproteinsimilartoutr1protein(613nt)
196779	Ostreococcuslucimarinus	Ost9901_3|43339|e_gwEuk.14.189.1
196779	Ostreococcuslucimarinus	Ost9901_3|42981|e_gwEuk.14.360.1
196779	Oryzasativa	LOC_Os11g08670.1|12011.m05064|proteinNADkinase2,chloroplastprecursor,putative,expressed
196779	Ostreococcustauri	Ostta4|4002|gw1.15.00.172.1
196779	Pseudomonasaeruginosa	gi|15598284|ref|NP_251778.1|inorganicpolyphosphate/ATP-NADkinase[PseudomonasaeruginosaPAO1]
196779	Phaeodactylumtricornutum	Phatr2|12501|e_gw1.8.115.1
196779	Physcomitrellapatenssubsp	Phypa1_1|204007|estExt_Genewise1.C_170222
196779	Phytophthoraramorum	Phyra1_1|79270|fgenesh1_pg.C_scaffold_38000088
196779	Prochlorococcusmarinus	PMT0368CDSpredictedsugarkinase414495:415403forward
196779	Prochlorococcusmarinus	PMT2016CDSpredictedinorganicpolyphosphate/ATP-NAD+2130182:2131129reverse
196779	Phytophthorasojae	Physo1_1|135078|estExt_fgenesh1_pg.C_350130
196779	Populustrichocarpa	Poptr1_1|816253|estExt_fgenesh4_pg.C_LG_II0712
196779	Populustrichocarpa	Poptr1_1|714589|estExt_Genewise1_v1.C_LG_V0037
196779	Saccharomycescerevisiae	YPL188WPOS5SGDID:S000006109,ChrXVIfrom191405-192649,VerifiedORF,"MitochondrialNADHkinase,phosphorylatesNADH;alsophosphorylatesNAD(+)withlowerspecificity;requiredfortheresponsetooxidativestress"
196779	Synechocystissp.PCC6803	gi|16330614|ref|NP_441342.1|inorganicpolyphosphate/ATP-NADkinase[Synechocystissp.PCC6803]
196779	Thalassiosirapseudonana	Thaps3|34851|e_gw1.6.435.1
196779	Volvoxcarteri	Volca1|118925|fgenesh5_synt.48__7
196778	Arabidopsisthaliana	AT4G03240.1
196778	Cyanidioschyzonmerolae	gnl|CMER|CMK051Csimilartofrataxin
196778	Caenorhabditiselegans	F59G1.7CE19476WBGene00001486locus:frh-1status:ConfirmedSW:Q9TY03protein_id:AAK31530.1
196778	Dictyosteliumdiscoideum	DDB0191848|Protein|gene:BEC6V2_0_01078onchromosome:6position2633195to2633873
196778	Medicagotruncatula	IMGA|AC134824_9.4Frataxin-likechr06_pseudomolecule_IMGAG.111183087-11177721EEGN_Mt06071920060904TIGR2239.m00011
196778	Medicagotruncatula	IMGA|AC157472_26.4Frataxin-likechr07_pseudomolecule_IMGAG.120404567-20407036null20060904TIGR2875.m00018
196778	Neurosporacrassa	NCU09754|neurospora_crassaconservedhypotheticalprotein(207nt)
196778	Ostreococcuslucimarinus	Ost9901_3|30187|eugene.0200010374
196778	Oryzasativa	LOC_Os01g57460.1|12001.m11897|proteinfrataxin,mitochondrialprecursor,putative,expressed
196778	Ostreococcustauri	Ostta4|7489|gw1.02.00.590.1
196778	Pseudomonasaeruginosa	gi|15600468|ref|NP_253962.1|frataxin-likeprotein[PseudomonasaeruginosaPAO1]
196778	Phaeodactylumtricornutum	Phatr2|14927|e_gw1.17.177.1
196778	Physcomitrellapatenssubsp	Phypa1_1|8686|gw1.316.23.1
196778	Phytophthoraramorum	Phyra1_1|76401|fgenesh1_pg.C_scaffold_18000032
196778	Phytophthorasojae	Physo1_1|128932|estExt_fgenesh1_pg.C_60089
196778	Parameciumtetraurelia	GSPATG00024939001
196778	Parameciumtetraurelia	GSPATG00026713001
196778	Populustrichocarpa	Poptr1_1|729181|estExt_Genewise1_v1.C_LG_XIII0069
196778	Saccharomycescerevisiae	YDL120WYFH1SGDID:S000002278,ChrIVfrom245923-246447,VerifiedORF,"Frataxin,regulatesmitochondrialironaccumulation;interactswithIsu1pwhichpromotesFe-Sclusterassembly;interactswithelectrontransportchaincomponentsandmayinfluencerespiration;humanhomologinvolvedinFriedrich'sataxia"
196778	Thalassiosirapseudonana	Thaps3|32741|e_gw1.3.750.1
196778	Volvoxcarteri	Volca1|117689|fgenesh5_synt.20__49
196776	Arabidopsisthaliana	AT1G08490.1
196776	Cyanidioschyzonmerolae	gnl|CMER|CMH014Ccysteinedesulfuraseforiron-sulfurclusterformationsufS
196776	Methanosarcinaacetivorans	gi|20089134|ref|NP_615209.1|NifSprotein[MethanosarcinaacetivoransC2A]
196776	Medicagotruncatula	IMGA|AC146683_22.4Aminotransferase,classVchr03_pseudomolecule_IMGAG.118519366-18525611EEGN_Mt06071920060904TIGR2654.m00018
196776	Ostreococcuslucimarinus	Ost9901_3|19438|estExt_fgenesh1_pm.C_Chr_30068
196776	Oryzasativa	LOC_Os12g18900.1|12012.m05843|proteincysteinedesulfurase,putative,expressed
196776	Ostreococcustauri	Ostta4|8278|fgenesh1_pm.C_Chr_03.0001000056
196776	Pseudomonasaeruginosa	gi|15598863|ref|NP_252357.1|probablepyridoxal-phosphatedependentenzyme[PseudomonasaeruginosaPAO1]
196776	Phaeodactylumtricornutum	Phatr2|19482|estExt_gwp_gw1.C_chr_50292
196776	Physcomitrellapatenssubsp	Phypa1_1|116356|e_gw1.16.51.1
196776	Physcomitrellapatenssubsp	Phypa1_1|114628|e_gw1.10.62.1
196776	Phytophthoraramorum	Phyra1_1|86359|fgenesh1_pg.C_scaffold_641000001
196776	Phytophthoraramorum	Phyra1_1|85283|fgenesh1_pg.C_scaffold_159000004
196776	Phytophthoraramorum	Phyra1_1|76956|fgenesh1_pg.C_scaffold_21000097
196776	Phytophthoraramorum	Phyra1_1|85282|fgenesh1_pg.C_scaffold_159000003
196776	Phytophthoraramorum	Phyra1_1|85812|fgenesh1_pg.C_scaffold_319000001
196776	Phytophthoraramorum	Phyra1_1|86053|fgenesh1_pg.C_scaffold_436000002
196776	Phytophthoraramorum	Phyra1_1|86232|fgenesh1_pg.C_scaffold_552000003
196776	Phytophthoraramorum	Phyra1_1|85280|fgenesh1_pg.C_scaffold_159000001
196776	Phytophthoraramorum	Phyra1_1|85281|fgenesh1_pg.C_scaffold_159000002
196776	Phytophthoraramorum	Phyra1_1|78438|fgenesh1_pg.C_scaffold_31000109
196776	Phytophthoraramorum	Phyra1_1|78154|fgenesh1_pg.C_scaffold_29000082
196776	Prochlorococcusmarinus	PMT1603CDSputativecysteinedesulfuraseorselenocysteine1702465:1703769reverse
196776	Populustrichocarpa	Poptr1_1|202718|gw1.IX.3183.1
196776	Synechocystissp.PCC6803	gi|16331747|ref|NP_442475.1|NifSprotein[Synechocystissp.PCC6803]
196776	Thalassiosirapseudonana	Thaps3|263180|thaps1_ua_kg.chr_7000137
196776	Volvoxcarteri	Volca1|63817|e_gw1.36.28.1
196775	Arabidopsisthaliana	AT1G32500.1
196775	Cyanidioschyzonmerolae	gnl|CMER|CMH006CunknownproteininvolvingwithIron-SulfurproteinsSufD
196775	Medicagotruncatula	IMGA|CR931738_1.5FeSassemblyproteinSufDchr05_pseudomolecule_IMGAG.14076892-4073611EEGN_Mt06071920060904TIGR3708.m00015
196775	Ostreococcuslucimarinus	Ost9901_3|10147|gwEuk.7.562.1
196775	Oryzasativa	LOC_Os01g03650.1|12001.m07003|proteinexpressedprotein
196775	Ostreococcustauri	Ostta4|18467|e_gw1.07.00.183.1
196775	Phaeodactylumtricornutum	Phatr2|49608|estExt_fgenesh1_pg.C_chr_230074
196775	Physcomitrellapatenssubsp	Phypa1_1|3208|gw1.391.18.1
196775	Prochlorococcusmarinus	PMT1604CDSABCtransporter,membranecomponent1703777:1705027reverse
196775	Populustrichocarpa	Poptr1_1|423891|gw1.29.403.1
196775	Populustrichocarpa	Poptr1_1|827660|estExt_fgenesh4_pg.C_1180029
196775	Synechocystissp.PCC6803	gi|16331746|ref|NP_442474.1|hypotheticalproteinslr0076[Synechocystissp.PCC6803]
196775	Thalassiosirapseudonana	Thaps3|268364|estExt_thaps1_ua_kg.C_chr_20369
196775	Volvoxcarteri	Volca1|103674|estExt_fgenesh4_pg.C_80152
196773	Arabidopsisthaliana	AT4G04770.1
196773	Arabidopsisthaliana	AT5G44316.1
196773	Cyanidioschyzonmerolae	gnl|CMER|CMV001C[pt]ABCtransporterforiron-sulfurclusterformation(sufB)
196773	Ostreococcuslucimarinus	Ost9901_3|16322|fgenesh1_pg.C_Chr_8000009
196773	Oryzasativa	LOC_Os01g61400.1|12001.m12266|proteinexpressedprotein
196773	Ostreococcustauri	Ostta4|23970|estExt_fgenesh1_pg.C_Chr_08.00010012
196773	Physcomitrellapatenssubsp	Phypa1_1|111022|e_gw1.1.528.1
196773	Physcomitrellapatenssubsp	Phypa1_1|121886|e_gw1.38.232.1
196773	Prochlorococcusmarinus	PMT1606CDSABCtransporter,membranecomponent1705865:1707307reverse
196773	Populustrichocarpa	Poptr1_1|758422|fgenesh4_pg.C_LG_IV000050
196773	Synechocystissp.PCC6803	gi|16331744|ref|NP_442472.1|ABCtransportersubunit[Synechocystissp.PCC6803]
196773	Thalassiosirapseudonana	gi|118411105|ref|YP_874499.1|iron-sulfurclusterformationABCtransporter[Thalassiosirapseudonana]
196773	Volvoxcarteri	Volca1|81861|estExt_Genewise1Plus.C_300051
196772	Arabidopsisthaliana	AT2G16710.1
196772	Arabidopsisthaliana	AT2G16710.2
196772	Arabidopsisthaliana	AT2G36260.1
196772	Cyanidioschyzonmerolae	gnl|CMER|CMT264Cprobableiron-sulfurclusterassemblyproteinIscA
196772	Caenorhabditiselegans	Y39B6A.3aCE21678WBGene00012666status:ConfirmedTR:Q9NES9protein_id:CAC51075.1
196772	Caenorhabditiselegans	Y39B6A.3bCE41043WBGene00012666status:ConfirmedTR:A5HWB2protein_id:CAN86925.1
196772	Dictyosteliumdiscoideum	DDB0206420|Protein|gene:JC3V2_0_01168onchromosome:3position3050099to3050794
196772	Homosapiens	gi|113416559|ref|XP_371741.4|PREDICTED:similartoHESBlikedomaincontaining2isoform1[Homosapiens]
196772	Homosapiens	gi|52426768|ref|NP_112202.2|HESBlikedomaincontaining2[Homosapiens]
196772	Homosapiens	gi|113428550|ref|XP_001133501.1|PREDICTED:similartoHESBlikedomaincontaining2[Homosapiens]
196772	Homosapiens	gi|113428145|ref|XP_001134052.1|PREDICTED:similartoHESBlikedomaincontaining2[Homosapiens]
196772	Homosapiens	gi|113417082|ref|XP_947885.2|PREDICTED:similartoHESBlikedomaincontaining2isoform2[Homosapiens]
196772	Homosapiens	gi|88983563|ref|XP_936776.1|PREDICTED:similartoHESBlikedomaincontaining2isoform2[Homosapiens]
196772	Methanosarcinaacetivorans	gi|20089782|ref|NP_615857.1|HesBfamilyprotein[MethanosarcinaacetivoransC2A]
196772	Neurosporacrassa	NCU08707|neurospora_crassahypotheticalproteinsimilartoRP23-298F22.3(262nt)
196772	Ostreococcuslucimarinus	Ost9901_3|9276|gwEuk.8.513.1
196772	Oryzasativa	LOC_Os01g01610.1|12001.m06806|proteinHESB-likedomain-containingprotein2,mitochondrialprecursor,putative,expressed
196772	Oryzasativa	LOC_Os12g30030.1|12012.m06816|proteinHESB-likedomain-containingprotein2,mitochondrialprecursor,putative,expressed
196772	Ostreococcustauri	Ostta4|7540|gw1.08.00.375.1
196772	Pseudomonasaeruginosa	gi|15599007|ref|NP_252501.1|probableiron-bindingproteinIscA[PseudomonasaeruginosaPAO1]
196772	Phaeodactylumtricornutum	Phatr2|11154|e_gw1.5.360.1
196772	Physcomitrellapatenssubsp	Phypa1_1|178946|estExt_gwp_gw1.C_330192
196772	Phytophthoraramorum	Phyra1_1|94069|C_scaffold_11000093
196772	Phytophthorasojae	Physo1_1|141612|estExt_fgenesh1_pg.C_1010025
196772	Parameciumtetraurelia	GSPATG00007053001
196772	Parameciumtetraurelia	GSPATG00016612001
196772	Populustrichocarpa	Poptr1_1|725436|estExt_Genewise1_v1.C_LG_X3413
196772	Populustrichocarpa	Poptr1_1|720019|estExt_Genewise1_v1.C_LG_VIII0441
196772	Saccharomycescerevisiae	YLL027WISA1SGDID:S000003950,ChrXIIfrom87402-88154,VerifiedORF,"Mitochondrialmatrixproteininvolvedinbiogenesisoftheiron-sulfur(Fe/S)clusterofFe/Sproteins,isa1deletioncauseslossofmitochondrialDNAandrespiratorydeficiency;depletionreducesgrowthonnonfermentablecarbonsources"
196772	Thalassiosirapseudonana	Thaps3|36970|e_gw1.12.210.1
196772	Volvoxcarteri	Volca1|102213|fgenesh4_pm.C_scaffold_44000009
196766	Ostreococcuslucimarinus	Ost9901_3|31794|eugene.0500010331
196766	Phaeodactylumtricornutum	Phatr2|31474|fgenesh1_pg.C_chr_1000075
196766	Thalassiosirapseudonana	Thaps3|23331|estExt_fgenesh1_pg.C_chr_70004
196766	Volvoxcarteri	Volca1|104026|estExt_fgenesh4_pg.C_110105
196766	Volvoxcarteri	Volca1|92047|fgenesh4_pg.C_scaffold_24000033
196765	Ostreococcuslucimarinus	Ost9901_3|31794|eugene.0500010331
196765	Phaeodactylumtricornutum	Phatr2|31474|fgenesh1_pg.C_chr_1000075
196765	Populustrichocarpa	Poptr1_1|555143|eugene3.00031776
196765	Populustrichocarpa	Poptr1_1|582845|eugene3.14420002
196765	Thalassiosirapseudonana	Thaps3|23331|estExt_fgenesh1_pg.C_chr_70004
196765	Volvoxcarteri	Volca1|104026|estExt_fgenesh4_pg.C_110105
196765	Volvoxcarteri	Volca1|92047|fgenesh4_pg.C_scaffold_24000033
196763	Ostreococcuslucimarinus	Ost9901_3|31794|eugene.0500010331
196763	Phaeodactylumtricornutum	Phatr2|31474|fgenesh1_pg.C_chr_1000075
196763	Thalassiosirapseudonana	Thaps3|23331|estExt_fgenesh1_pg.C_chr_70004
196763	Volvoxcarteri	Volca1|104026|estExt_fgenesh4_pg.C_110105
196763	Volvoxcarteri	Volca1|92047|fgenesh4_pg.C_scaffold_24000033
196759	Cyanidioschyzonmerolae	gnl|CMER|CMR070CSWI/SNFrelated,matrixassociated,actindependentregulatorofchromatin,subfamilya-like
196759	Caenorhabditiselegans	C16A3.1aCE27688WBGene00015806helicasestatus:Partially_confirmedSW:Q8MNV7protein_id:AAK68177.1
196759	Caenorhabditiselegans	C16A3.1bCE30605WBGene00015806status:Partially_confirmedSW:Q8MNV7protein_id:AAM22028.1
196759	Caenorhabditiselegans	C16A3.1cCE30606WBGene00015806status:Partially_confirmedSW:Q8MNV7protein_id:AAM22029.1
196759	Dictyosteliumdiscoideum	DDB0214904|Protein|gene:DG1080onchromosome:3position4978870to4981935
196759	Ostreococcuslucimarinus	Ost9901_3|1244|gwEuk.20.46.1
196759	Ostreococcustauri	Ostta4|26819|estExt_genewise1.C_Chr_14.00010041
196759	Physcomitrellapatenssubsp	Phypa1_1|107791|estExt_fgenesh1_pm.C_1970005
196759	Parameciumtetraurelia	GSPATG00022827001
196759	Parameciumtetraurelia	GSPATG00029790001
196759	Thalassiosirapseudonana	Thaps3|263934|thaps1_ua_kg.chr_12000085
196759	Thalassiosirapseudonana	Thaps3|262487|thaps1_ua_kg.chr_5000126
196759	Volvoxcarteri	Volca1|98711|fgenesh4_pg.C_scaffold_76000011
196757	Arabidopsisthaliana	AT5G66750.1
196757	Methanosarcinaacetivorans	gi|20089087|ref|NP_615162.1|helicase(SNF2family)[MethanosarcinaacetivoransC2A]
196757	Medicagotruncatula	IMGA|CT033768_22.3SNF2-related;ATP-requiringDNAhelicaseRecQchr05_pseudomolecule_IMGAG.16927957-6936619EEGN_Mt06071920060904TIGR3880.m00003
196757	Ostreococcuslucimarinus	Ost9901_3|37662|e_gwEuk.16.22.1
196757	Oryzasativa	LOC_Os03g51230.1|12003.m10104|proteinchromatincomplexsubunitA101,putative,expressed
196757	Oryzasativa	LOC_Os03g51230.2|12003.m101476|proteinchromatincomplexsubunitA101,putative,expressed
196757	Oryzasativa	LOC_Os09g27060.1|12009.m05858|proteinchromatincomplexsubunitA101,putative,expressed
196757	Ostreococcustauri	Ostta4|913|gw1.17.00.24.1
196757	Physcomitrellapatenssubsp	Phypa1_1|210776|estExt_Genewise1.C_650125
196757	Prochlorococcusmarinus	PMT2158CDSSNF2relateddomain:DEAD/DEAHbox2279486:2282785forward
196757	Populustrichocarpa	Poptr1_1|250259|gw1.XIX.2659.1
196757	Populustrichocarpa	Poptr1_1|820023|estExt_fgenesh4_pg.C_LG_VII1056
196757	Synechocystissp.PCC6803	gi|16332119|ref|NP_442847.1|helicaseofthesnf2/rad54family[Synechocystissp.PCC6803]
196757	Volvoxcarteri	Volca1|81789|estExt_Genewise1Plus.C_280115
196756	Arabidopsisthaliana	AT2G32270.1
196756	Arabidopsisthaliana	AT1G60960.1
196756	Arabidopsisthaliana	AT1G10970.1
196756	Arabidopsisthaliana	AT1G05300.1
196756	Arabidopsisthaliana	AT4G33020.1
196756	Arabidopsisthaliana	AT1G05300.2
196756	Cyanidioschyzonmerolae	gnl|CMER|CMS155Cprobablezinctransporter
196756	Caenorhabditiselegans	F55F8.9CE11204WBGene00018897status:Partially_confirmedTR:P91348protein_id:AAB37814.1
196756	Caenorhabditiselegans	Y54G9A.4CE19232WBGene00013207status:Partially_confirmedTR:Q9XWH3protein_id:CAA21695.1
196756	Homosapiens	gi|32490561|ref|NP_653165.2|solutecarrierfamily39(zinctransporter),member3isoforma[Homosapiens]
196756	Homosapiens	gi|47080103|ref|NP_998733.1|solutecarrierfamily39(zinctransporter),member3isoformb[Homosapiens]
196756	Medicagotruncatula	IMGA|AC140035_28.4Zinc/ironpermeasechr04_pseudomolecule_IMGAG.132889613-32888404HEGN_Mt06071920060904TIGR2433.m00003
196756	Medicagotruncatula	IMGA|AC133572_20.5Zinc/ironpermeasechr03_pseudomolecule_IMGAG.125679965-25677148EEGN_Mt06071920060904TIGR2225.m00018
196756	Medicagotruncatula	IMGA|AC152920_30.5hypotheticalproteinchr01_pseudomolecule_IMGAG.13522166-3516951EEGN_Mt06071920060904TIGR3128.m00021
196756	Medicagotruncatula	IMGA|AC152920_38.5hypotheticalproteinchr01_pseudomolecule_IMGAG.13516948-3516451FEGN_Mt06071920060904TIGR3128.m00022
196756	Neurosporacrassa	NCU04819|neurospora_crassaconservedhypotheticalprotein(478nt)
196756	Neurosporacrassa	NCU07621|neurospora_crassazinc-regulatedtransporter1(419nt)
196756	Neurosporacrassa	NCU00860|neurospora_crassaconservedhypotheticalprotein(440nt)
196756	Neurosporacrassa	NCU11414|neurospora_crassahypotheticalproteinsimilartoplasmamembranezinciontransporter(598nt)
196756	Oryzasativa	LOC_Os07g12890.1|12007.m05741|proteinZIPzinc/irontransportfamilyprotein,expressed
196756	Oryzasativa	LOC_Os07g12890.2|12007.m28960|proteinZIPzinc/irontransportfamilyprotein,expressed
196756	Oryzasativa	LOC_Os05g39560.1|12005.m08134|proteinzinctransporter1precursor,putative,expressed
196756	Oryzasativa	LOC_Os08g10630.1|12008.m05195|proteinzinctransporterZIP,putative,expressed
196756	Oryzasativa	LOC_Os05g39540.1|12005.m08132|proteinzinctransporter4,chloroplastprecursor,putative,expressed
196756	Oryzasativa	LOC_Os04g52310.1|12004.m10125|proteinzinctransporter1precursor,putative,expressed
196756	Oryzasativa	LOC_Os03g46470.1|12003.m09667|proteinzinctransporter10precursor,putative,expressed
196756	Oryzasativa	LOC_Os05g10940.1|12005.m05564|proteinzinctransporter4,chloroplastprecursor,putative,expressed
196756	Oryzasativa	LOC_Os06g37010.1|12006.m08236|proteinzinctransporter4,chloroplastprecursor,putative,expressed
196756	Oryzasativa	LOC_Os05g39540.2|12005.m083841|proteinzinctransporter4,chloroplastprecursor,putative,expressed
196756	Oryzasativa	LOC_Os05g07210.1|12005.m05246|proteinZIPzinc/irontransportfamilyprotein,expressed
196756	Oryzasativa	LOC_Os03g46454.1|12003.m09665|proteinzinctransporter10precursor,putative,expressed
196756	Ostreococcustauri	Ostta4|37265|1600010253
196756	Physcomitrellapatenssubsp	Phypa1_1|110147|estExt_fgenesh1_kg.C_1440001
196756	Physcomitrellapatenssubsp	Phypa1_1|139457|e_gw1.157.57.1
196756	Physcomitrellapatenssubsp	Phypa1_1|67429|fgenesh1_pg.scaffold_14000217
196756	Phytophthoraramorum	Phyra1_1|80950|fgenesh1_pg.C_scaffold_54000076
196756	Phytophthoraramorum	Phyra1_1|71240|fgenesh1_pm.C_scaffold_9000019
196756	Phytophthoraramorum	Phyra1_1|74734|fgenesh1_pg.C_scaffold_9000137
196756	Phytophthorasojae	Physo1_1|132922|estExt_fgenesh1_pg.C_230065
196756	Phytophthorasojae	Physo1_1|132923|estExt_fgenesh1_pg.C_230066
196756	Phytophthorasojae	Physo1_1|129393|estExt_fgenesh1_pg.C_70218
196756	Phytophthorasojae	Physo1_1|129391|estExt_fgenesh1_pg.C_70216
196756	Phytophthorasojae	Physo1_1|156609|C_scaffold_23000010
196756	Populustrichocarpa	Poptr1_1|805363|fgenesh4_pm.C_LG_X000669
196756	Populustrichocarpa	Poptr1_1|835760|estExt_fgenesh4_pm.C_LG_XVIII0049
196756	Populustrichocarpa	Poptr1_1|564168|eugene3.00080763
196756	Populustrichocarpa	Poptr1_1|418240|gw1.VI.2613.1
196756	Populustrichocarpa	Poptr1_1|560115|eugene3.00060074
196756	Populustrichocarpa	Poptr1_1|225741|gw1.X.438.1
196756	Populustrichocarpa	Poptr1_1|836287|estExt_fgenesh4_pm.C_290013
196756	Populustrichocarpa	Poptr1_1|776479|fgenesh4_pg.C_LG_XV000907
196756	Populustrichocarpa	Poptr1_1|225769|gw1.X.466.1
196756	Populustrichocarpa	Poptr1_1|560118|eugene3.00060077
196756	Populustrichocarpa	Poptr1_1|253254|gw1.XV.2690.1
196756	Populustrichocarpa	Poptr1_1|767821|fgenesh4_pg.C_LG_IX000872
196756	Populustrichocarpa	Poptr1_1|752441|fgenesh4_pg.C_LG_I002044
196756	Populustrichocarpa	Poptr1_1|794688|fgenesh4_pg.C_scaffold_13342000001
196756	Saccharomycescerevisiae	YLR130CZRT2SGDID:S000004120,ChrXIIfrom404063-402795,reversecomplement,VerifiedORF,"Low-affinityzinctransporteroftheplasmamembrane;transcriptionisinducedunderlow-zincconditionsbytheZap1ptranscriptionfactor"
196756	Saccharomycescerevisiae	YGL255WZRT1SGDID:S000003224,ChrVIIfrom20978-22108,VerifiedORF,"High-affinityzinctransporteroftheplasmamembrane,responsibleforthemajorityofzincuptake;transcriptionisinducedunderlow-zincconditionsbytheZap1ptranscriptionfactor"
196756	Volvoxcarteri	Volca1|106471|estExt_fgenesh4_pg.C_440069
196755	Homosapiens	gi|24586665|ref|NP_071437.3|solutecarrierfamily39(zinctransporter),member8[Homosapiens]
196755	Homosapiens	gi|47271356|ref|NP_056174.1|solutecarrierfamily39(zinctransporter),member14[Homosapiens]
196755	Homosapiens	gi|55741750|ref|NP_065075.1|solutecarrierfamily39(zinctransporter),member10[Homosapiens]
196755	Homosapiens	gi|12751475|ref|NP_036451.2|solutecarrierfamily39(zinctransporter),member6[Homosapiens]
196755	Homosapiens	gi|19115958|ref|NP_570901.1|solutecarrierfamily39(zinctransporter),member4isoform2[Homosapiens]
196755	Homosapiens	gi|22749433|ref|NP_689938.1|solutecarrierfamily39(zinctransporter),member12[Homosapiens]
196755	Homosapiens	gi|8923305|ref|NP_060237.1|solutecarrierfamily39(zinctransporter),member4isoform1[Homosapiens]
196755	Homosapiens	gi|27734777|ref|NP_775867.1|solutecarrierfamily39(metaliontransporter),member5[Homosapiens]
196750	Phaeodactylumtricornutum	Phatr2|37957|fgenesh1_pg.C_chr_14000199
196750	Phaeodactylumtricornutum	Phatr2|19954|estExt_gwp_gw1.C_chr_70117
196750	Parameciumtetraurelia	GSPATG00035893001
196750	Parameciumtetraurelia	GSPATG00028853001
196750	Parameciumtetraurelia	GSPATG00028689001
196750	Parameciumtetraurelia	GSPATG00026932001
196750	Synechocystissp.PCC6803	gi|16330583|ref|NP_441311.1|cyanoglobin[Synechocystissp.PCC6803]
196745	Dictyosteliumdiscoideum	DDB0232336|Protein|gene:CYP513A1onchromosome:3position5453620to5455251
196745	Dictyosteliumdiscoideum	DDB0232338|Protein|gene:CYP513A3onchromosome:1position4697435to4699014
196745	Dictyosteliumdiscoideum	DDB0232342|Protein|gene:CYP513E1onchromosome:3position5664216to5665836
196745	Dictyosteliumdiscoideum	DDB0232339|Protein|gene:CYP513B1onchromosome:4position5309664to5311235
196745	Dictyosteliumdiscoideum	DDB0232340|Protein|gene:CYP513C1onchromosome:5position5007182to5008744
196745	Dictyosteliumdiscoideum	DDB0232341|Protein|gene:CYP513D1onchromosome:3position2528127to2529775
196745	Dictyosteliumdiscoideum	DDB0232343|Protein|gene:CYP513F1onchromosome:3position805261to806859
196745	Dictyosteliumdiscoideum	DDB0232984|Protein|gene:CYP514A2onchromosome:5position3895673to3897403
196745	Dictyosteliumdiscoideum	DDB0232979|Protein|gene:CYP514A4onchromosome:5position4469976to4471730
196745	Dictyosteliumdiscoideum	DDB0233048|Protein|gene:CYP555A1onchromosome:4position4916138to4917744
196745	Dictyosteliumdiscoideum	DDB0232982|Protein|gene:CYP514A1onchromosome:5position4534228to4536338
196745	Dictyosteliumdiscoideum	DDB0232395|Protein|gene:CYP515B1onchromosome:3position5497711to5499541
196745	Dictyosteliumdiscoideum	DDB0232986|Protein|gene:CYP515A1onchromosome:2position1902373to1904386
196745	Ostreococcuslucimarinus	Ost9901_3|87742|ost_07_008_042
196745	Populustrichocarpa	Poptr1_1|826206|estExt_fgenesh4_pg.C_LG_XIX0602
196745	Populustrichocarpa	Poptr1_1|588180|eugene3.02320023
196745	Populustrichocarpa	Poptr1_1|196643|gw1.IV.1732.1
196745	Populustrichocarpa	Poptr1_1|232535|gw1.XI.515.1
196745	Populustrichocarpa	Poptr1_1|567997|eugene3.00110011
196745	Populustrichocarpa	Poptr1_1|770855|fgenesh4_pg.C_LG_XI000008
196745	Populustrichocarpa	Poptr1_1|242736|gw1.XIII.2985.1
196745	Populustrichocarpa	Poptr1_1|196635|gw1.IV.1724.1
196745	Populustrichocarpa	Poptr1_1|803036|fgenesh4_pm.C_LG_VII000522
196745	Populustrichocarpa	Poptr1_1|560762|eugene3.00060721
196745	Populustrichocarpa	Poptr1_1|586866|eugene3.02020013
196745	Populustrichocarpa	Poptr1_1|786179|fgenesh4_pg.C_scaffold_164000035
196745	Populustrichocarpa	Poptr1_1|814762|estExt_fgenesh4_pg.C_LG_I0025
196745	Populustrichocarpa	Poptr1_1|779783|fgenesh4_pg.C_LG_XVIII001151
196745	Populustrichocarpa	Poptr1_1|754390|fgenesh4_pg.C_LG_II000570
196745	Populustrichocarpa	Poptr1_1|569310|eugene3.00111324
196745	Populustrichocarpa	Poptr1_1|574248|eugene3.00190722
196745	Populustrichocarpa	Poptr1_1|592301|eugene3.00410144
196745	Populustrichocarpa	Poptr1_1|547582|eugene3.00010023
196745	Populustrichocarpa	Poptr1_1|779786|fgenesh4_pg.C_LG_XVIII001154
196745	Populustrichocarpa	Poptr1_1|287932|gw1.41.417.1
196745	Populustrichocarpa	Poptr1_1|736629|estExt_Genewise1_v1.C_LG_XVIII0304
196745	Populustrichocarpa	Poptr1_1|578986|eugene3.00181210
196745	Populustrichocarpa	Poptr1_1|567996|eugene3.00110010
196745	Populustrichocarpa	Poptr1_1|205192|gw1.V.593.1
196745	Populustrichocarpa	Poptr1_1|772025|fgenesh4_pg.C_LG_XI001178
196744	Caenorhabditiselegans	H02I12.8CE37719WBGene00010354locus:cyp-31A2CytochromeP450status:Partially_confirmedTR:O45605protein_id:CAB07222.3
196744	Caenorhabditiselegans	Y17G9B.3CE41715WBGene00021200locus:cyp-31A3cytochromeP450status:Partially_confirmedTR:Q9N574protein_id:AAF60444.2
196744	Caenorhabditiselegans	B0331.1CE15551WBGene00007140locus:cyp-29A4cytochromeP450status:PredictedTR:O45219protein_id:CAB11775.1
196744	Caenorhabditiselegans	Y5H2B.5CE26222WBGene00021167locus:cyp-32B1status:ConfirmedTR:Q9N4Q5protein_id:AAF59629.2
196744	Caenorhabditiselegans	T19B10.1CE06455WBGene00011830locus:cyp-29A2cytochromeP450status:Partially_confirmedTR:Q21424protein_id:CAA98548.1
196744	Caenorhabditiselegans	Y38C9B.1CE35365WBGene00021412locus:cyp-29A3cytochromeP450status:Partially_confirmedTR:Q9N525protein_id:AAF60505.2
196744	Dictyosteliumdiscoideum	DDB0232351|Protein|gene:CYP508A3-1onchromosome:2position2440684to2442550
196744	Dictyosteliumdiscoideum	DDB0238838|Protein|gene:CYP508A3-2onchromosome:2position3562098to3563964
196744	Dictyosteliumdiscoideum	DDB0238837|Protein|gene:CYP508A2-2onchromosome:2position3567381to3569180
196744	Dictyosteliumdiscoideum	DDB0232345|Protein|gene:CYP508A2-1onchromosome:2position2435468to2437267
196744	Dictyosteliumdiscoideum	DDB0238836|Protein|gene:CYP508A1-2onchromosome:2position3564803to3566815
196744	Dictyosteliumdiscoideum	DDB0232344|Protein|gene:CYP508A1-1onchromosome:2position2437833to2439845
196744	Dictyosteliumdiscoideum	DDB0232355|Protein|gene:CYP508A4onchromosome:4position2137636to2139414
196744	Dictyosteliumdiscoideum	DDB0232408|Protein|gene:CYP508B1onchromosome:3position5743012to5744627
196744	Dictyosteliumdiscoideum	DDB0233018|Protein|gene:CYP518B1onchromosome:2position5187465to5189495
196744	Homosapiens	gi|4503241|ref|NP_000887.1|cytochromeP450,family4,subfamilyF,polypeptide3[Homosapiens]
196744	Homosapiens	gi|13435391|ref|NP_001073.3|cytochromeP450,family4,subfamilyF,polypeptide2[Homosapiens]
196744	Homosapiens	gi|29837648|ref|NP_828847.1|cytochromeP450,family4,subfamilyX,polypeptide1[Homosapiens]
196744	Homosapiens	gi|61743920|ref|NP_067010.2|cytochromeP450,family4,subfamilyF,polypeptide11[Homosapiens]
196744	Homosapiens	gi|13184046|ref|NP_076433.1|cytochromeP450,family4,subfamilyF,polypeptide12[Homosapiens]
196744	Homosapiens	gi|6005737|ref|NP_009184.1|cytochromeP450,family4,subfamilyF,polypeptide8[Homosapiens]
196744	Homosapiens	gi|27735073|ref|NP_775754.1|cytochromeP450,family2,subfamilyE,polypeptide2homolog[Homosapiens]
196744	Homosapiens	gi|30023836|ref|NP_835235.1|cytochromeP4504Z1[Homosapiens]
196744	Homosapiens	gi|113412059|ref|XP_001133951.1|PREDICTED:similartocytochromeP4504Z1[Homosapiens]
196744	Homosapiens	gi|4503235|ref|NP_000769.1|cytochromeP450,family4,subfamilyA,polypeptide11[Homosapiens]
196744	Homosapiens	gi|62952506|ref|NP_001010969.2|cytochromeP450,family4,subfamilyA,polypeptide22[Homosapiens]
196744	Homosapiens	gi|4503237|ref|NP_000770.1|cytochromeP450,family4,subfamilyB,polypeptide1[Homosapiens]
196744	Homosapiens	gi|61743922|ref|NP_997235.2|cytochromeP450,family4,subfamilyv,polypeptide2[Homosapiens]
196744	Neurosporacrassa	NCU09115|neurospora_crassahypotheticalproteinsimilartocytochromeP450alkanehydroxylase(537nt)
196744	Neurosporacrassa	NCU02031|neurospora_crassaconservedhypotheticalprotein(437nt)
196744	Phaeodactylumtricornutum	Phatr2|16586|e_gw1.27.30.1
196744	Phaeodactylumtricornutum	Phatr2|26422|estExt_Genewise1.C_chr_50056
196744	Phytophthoraramorum	Phyra1_1|76754|fgenesh1_pg.C_scaffold_20000043
196744	Phytophthoraramorum	Phyra1_1|76983|fgenesh1_pg.C_scaffold_21000124
196744	Phytophthoraramorum	Phyra1_1|72830|fgenesh1_pg.C_scaffold_1000272
196744	Phytophthoraramorum	Phyra1_1|75133|fgenesh1_pg.C_scaffold_11000145
196744	Phytophthoraramorum	Phyra1_1|75134|fgenesh1_pg.C_scaffold_11000146
196744	Phytophthoraramorum	Phyra1_1|87200|fgenesh1_pg.C_scaffold_1663000001
196744	Phytophthoraramorum	Phyra1_1|87040|fgenesh1_pg.C_scaffold_1485000001
196744	Phytophthoraramorum	Phyra1_1|76828|fgenesh1_pg.C_scaffold_20000117
196744	Phytophthoraramorum	Phyra1_1|76829|fgenesh1_pg.C_scaffold_20000118
196744	Phytophthoraramorum	Phyra1_1|79494|fgenesh1_pg.C_scaffold_41000025
196744	Phytophthoraramorum	Phyra1_1|79500|fgenesh1_pg.C_scaffold_41000031
196744	Phytophthoraramorum	Phyra1_1|79501|fgenesh1_pg.C_scaffold_41000032
196744	Phytophthoraramorum	Phyra1_1|77927|fgenesh1_pg.C_scaffold_27000106
196744	Phytophthoraramorum	Phyra1_1|81796|fgenesh1_pg.C_scaffold_63000067
196744	Phytophthoraramorum	Phyra1_1|76831|fgenesh1_pg.C_scaffold_20000120
196744	Phytophthoraramorum	Phyra1_1|79045|fgenesh1_pg.C_scaffold_36000088
196744	Phytophthoraramorum	Phyra1_1|79046|fgenesh1_pg.C_scaffold_36000089
196744	Phytophthoraramorum	Phyra1_1|74171|fgenesh1_pg.C_scaffold_6000154
196744	Phytophthoraramorum	Phyra1_1|74170|fgenesh1_pg.C_scaffold_6000153
196744	Phytophthoraramorum	Phyra1_1|79065|fgenesh1_pg.C_scaffold_36000108
196744	Phytophthoraramorum	Phyra1_1|72098|fgenesh1_pm.C_scaffold_86000002
196744	Phytophthoraramorum	Phyra1_1|83612|fgenesh1_pg.C_scaffold_92000018
196744	Phytophthorasojae	Physo1_1|142534|estExt_fgenesh1_pg.C_1160037
196744	Phytophthorasojae	Physo1_1|142535|estExt_fgenesh1_pg.C_1160038
196744	Phytophthorasojae	Physo1_1|139397|estExt_fgenesh1_pg.C_730066
196744	Phytophthorasojae	Physo1_1|139403|estExt_fgenesh1_pg.C_730072
196744	Phytophthorasojae	Physo1_1|133194|estExt_fgenesh1_pg.C_240163
196744	Phytophthorasojae	Physo1_1|139910|estExt_fgenesh1_pg.C_790089
196744	Phytophthorasojae	Physo1_1|142580|estExt_fgenesh1_pg.C_1170039
196744	Phytophthorasojae	Physo1_1|139908|estExt_fgenesh1_pg.C_790087
196744	Phytophthorasojae	Physo1_1|132088|estExt_fgenesh1_pg.C_190038
196744	Phytophthorasojae	Physo1_1|142533|estExt_fgenesh1_pg.C_1160036
196744	Phytophthorasojae	Physo1_1|139399|estExt_fgenesh1_pg.C_730068
196744	Phytophthorasojae	Physo1_1|141298|estExt_fgenesh1_pg.C_960062
196744	Phytophthorasojae	Physo1_1|140933|estExt_fgenesh1_pg.C_910058
196744	Phytophthorasojae	Physo1_1|139396|estExt_fgenesh1_pg.C_730065
196744	Phytophthorasojae	Physo1_1|140005|estExt_fgenesh1_pg.C_800089
196744	Phytophthorasojae	Physo1_1|157347|C_scaffold_42000020
196744	Phytophthorasojae	Physo1_1|136115|estExt_fgenesh1_pg.C_430048
196744	Phytophthorasojae	Physo1_1|133197|estExt_fgenesh1_pg.C_240166
196744	Phytophthorasojae	Physo1_1|141300|estExt_fgenesh1_pg.C_960064
196744	Phytophthorasojae	Physo1_1|139402|estExt_fgenesh1_pg.C_730071
196744	Phytophthorasojae	Physo1_1|136466|estExt_fgenesh1_pg.C_460012
196744	Parameciumtetraurelia	GSPATG00013895001
196744	Parameciumtetraurelia	GSPATG00020540001
196744	Parameciumtetraurelia	GSPATG00012532001
196744	Parameciumtetraurelia	GSPATG00010704001
196744	Parameciumtetraurelia	GSPATG00012535001
196744	Parameciumtetraurelia	GSPATG00016242001
196744	Parameciumtetraurelia	GSPATG00012533001
196744	Parameciumtetraurelia	GSPATG00027007001
196744	Parameciumtetraurelia	GSPATG00031369001
196744	Parameciumtetraurelia	GSPATG00034655001
196744	Parameciumtetraurelia	GSPATG00038731001
196744	Parameciumtetraurelia	GSPATG00035431001
196744	Parameciumtetraurelia	GSPATG00012319001
196744	Parameciumtetraurelia	GSPATG00012534001
196744	Parameciumtetraurelia	GSPATG00025325001
196744	Saccharomycescerevisiae	YDR402CDIT2SGDID:S000002810,ChrIVfrom1273695-1272226,reversecomplement,VerifiedORF,"N-formyltyrosineoxidase,sporulation-specificmicrosomalenzymeinvolvedintheproductionofN,N-bisformyldityrosinerequiredforsporewallmaturation,homologoustocytochromeP-450s"
196744	Thalassiosirapseudonana	Thaps3|264039|thaps1_ua_kg.chr_13000087
196744	Thalassiosirapseudonana	Thaps3|36235|e_gw1.9.19.1
196742	Arabidopsisthaliana	AT1G31800.1
196742	Caenorhabditiselegans	H02I12.8CE37719WBGene00010354locus:cyp-31A2CytochromeP450status:Partially_confirmedTR:O45605protein_id:CAB07222.3
196742	Caenorhabditiselegans	Y17G9B.3CE41715WBGene00021200locus:cyp-31A3cytochromeP450status:Partially_confirmedTR:Q9N574protein_id:AAF60444.2
196742	Caenorhabditiselegans	B0331.1CE15551WBGene00007140locus:cyp-29A4cytochromeP450status:PredictedTR:O45219protein_id:CAB11775.1
196742	Caenorhabditiselegans	Y5H2B.5CE26222WBGene00021167locus:cyp-32B1status:ConfirmedTR:Q9N4Q5protein_id:AAF59629.2
196742	Caenorhabditiselegans	T19B10.1CE06455WBGene00011830locus:cyp-29A2cytochromeP450status:Partially_confirmedTR:Q21424protein_id:CAA98548.1
196742	Caenorhabditiselegans	Y38C9B.1CE35365WBGene00021412locus:cyp-29A3cytochromeP450status:Partially_confirmedTR:Q9N525protein_id:AAF60505.2
196742	Dictyosteliumdiscoideum	DDB0232351|Protein|gene:CYP508A3-1onchromosome:2position2440684to2442550
196742	Dictyosteliumdiscoideum	DDB0238838|Protein|gene:CYP508A3-2onchromosome:2position3562098to3563964
196742	Dictyosteliumdiscoideum	DDB0238837|Protein|gene:CYP508A2-2onchromosome:2position3567381to3569180
196742	Dictyosteliumdiscoideum	DDB0232345|Protein|gene:CYP508A2-1onchromosome:2position2435468to2437267
196742	Dictyosteliumdiscoideum	DDB0238836|Protein|gene:CYP508A1-2onchromosome:2position3564803to3566815
196742	Dictyosteliumdiscoideum	DDB0232344|Protein|gene:CYP508A1-1onchromosome:2position2437833to2439845
196742	Dictyosteliumdiscoideum	DDB0232355|Protein|gene:CYP508A4onchromosome:4position2137636to2139414
196742	Dictyosteliumdiscoideum	DDB0232408|Protein|gene:CYP508B1onchromosome:3position5743012to5744627
196742	Dictyosteliumdiscoideum	DDB0233018|Protein|gene:CYP518B1onchromosome:2position5187465to5189495
196742	Homosapiens	gi|4503241|ref|NP_000887.1|cytochromeP450,family4,subfamilyF,polypeptide3[Homosapiens]
196742	Homosapiens	gi|13435391|ref|NP_001073.3|cytochromeP450,family4,subfamilyF,polypeptide2[Homosapiens]
196742	Homosapiens	gi|29837648|ref|NP_828847.1|cytochromeP450,family4,subfamilyX,polypeptide1[Homosapiens]
196742	Homosapiens	gi|61743920|ref|NP_067010.2|cytochromeP450,family4,subfamilyF,polypeptide11[Homosapiens]
196742	Homosapiens	gi|13184046|ref|NP_076433.1|cytochromeP450,family4,subfamilyF,polypeptide12[Homosapiens]
196742	Homosapiens	gi|6005737|ref|NP_009184.1|cytochromeP450,family4,subfamilyF,polypeptide8[Homosapiens]
196742	Homosapiens	gi|27735073|ref|NP_775754.1|cytochromeP450,family2,subfamilyE,polypeptide2homolog[Homosapiens]
196742	Homosapiens	gi|30023836|ref|NP_835235.1|cytochromeP4504Z1[Homosapiens]
196742	Homosapiens	gi|113412059|ref|XP_001133951.1|PREDICTED:similartocytochromeP4504Z1[Homosapiens]
196742	Homosapiens	gi|4503235|ref|NP_000769.1|cytochromeP450,family4,subfamilyA,polypeptide11[Homosapiens]
196742	Homosapiens	gi|62952506|ref|NP_001010969.2|cytochromeP450,family4,subfamilyA,polypeptide22[Homosapiens]
196742	Homosapiens	gi|4503237|ref|NP_000770.1|cytochromeP450,family4,subfamilyB,polypeptide1[Homosapiens]
196742	Homosapiens	gi|61743922|ref|NP_997235.2|cytochromeP450,family4,subfamilyv,polypeptide2[Homosapiens]
196742	Neurosporacrassa	NCU09115|neurospora_crassahypotheticalproteinsimilartocytochromeP450alkanehydroxylase(537nt)
196742	Neurosporacrassa	NCU02031|neurospora_crassaconservedhypotheticalprotein(437nt)
196742	Ostreococcuslucimarinus	Ost9901_3|47300|estExt_GenewiseEukaryote.C_Chr_130084
196742	Ostreococcuslucimarinus	Ost9901_3|1824|gwEuk.21.62.1
196742	Oryzasativa	LOC_Os02g57290.3|12002.m33946|proteincytochromeP45097B3,putative,expressed
196742	Oryzasativa	LOC_Os02g57290.2|12002.m33945|proteincytochromeP45097B3,putative,expressed
196742	Oryzasativa	LOC_Os02g57290.1|12002.m10751|proteincytochromeP45097B3,putative,expressed
196742	Oryzasativa	LOC_Os02g57290.4|12002.m33947|proteincytochromeP45097B3,putative,expressed
196742	Ostreococcustauri	Ostta4|23029|estExt_fgenesh1_pm.C_Chr_13.00010043
196742	Phaeodactylumtricornutum	Phatr2|16586|e_gw1.27.30.1
196742	Phaeodactylumtricornutum	Phatr2|26422|estExt_Genewise1.C_chr_50056
196742	Physcomitrellapatenssubsp	Phypa1_1|110612|estExt_fgenesh1_kg.C_3830001
196742	Phytophthoraramorum	Phyra1_1|76754|fgenesh1_pg.C_scaffold_20000043
196742	Phytophthoraramorum	Phyra1_1|76983|fgenesh1_pg.C_scaffold_21000124
196742	Phytophthoraramorum	Phyra1_1|72830|fgenesh1_pg.C_scaffold_1000272
196742	Phytophthoraramorum	Phyra1_1|75133|fgenesh1_pg.C_scaffold_11000145
196742	Phytophthoraramorum	Phyra1_1|75134|fgenesh1_pg.C_scaffold_11000146
196742	Phytophthoraramorum	Phyra1_1|87200|fgenesh1_pg.C_scaffold_1663000001
196742	Phytophthoraramorum	Phyra1_1|87040|fgenesh1_pg.C_scaffold_1485000001
196742	Phytophthoraramorum	Phyra1_1|76828|fgenesh1_pg.C_scaffold_20000117
196742	Phytophthoraramorum	Phyra1_1|76829|fgenesh1_pg.C_scaffold_20000118
196742	Phytophthoraramorum	Phyra1_1|79494|fgenesh1_pg.C_scaffold_41000025
196742	Phytophthoraramorum	Phyra1_1|79500|fgenesh1_pg.C_scaffold_41000031
196742	Phytophthoraramorum	Phyra1_1|79501|fgenesh1_pg.C_scaffold_41000032
196742	Phytophthoraramorum	Phyra1_1|77927|fgenesh1_pg.C_scaffold_27000106
196742	Phytophthoraramorum	Phyra1_1|81796|fgenesh1_pg.C_scaffold_63000067
196742	Phytophthoraramorum	Phyra1_1|76831|fgenesh1_pg.C_scaffold_20000120
196742	Phytophthoraramorum	Phyra1_1|79045|fgenesh1_pg.C_scaffold_36000088
196742	Phytophthoraramorum	Phyra1_1|79046|fgenesh1_pg.C_scaffold_36000089
196742	Phytophthoraramorum	Phyra1_1|74171|fgenesh1_pg.C_scaffold_6000154
196742	Phytophthoraramorum	Phyra1_1|74170|fgenesh1_pg.C_scaffold_6000153
196742	Phytophthoraramorum	Phyra1_1|79065|fgenesh1_pg.C_scaffold_36000108
196742	Phytophthoraramorum	Phyra1_1|72098|fgenesh1_pm.C_scaffold_86000002
196742	Phytophthoraramorum	Phyra1_1|83612|fgenesh1_pg.C_scaffold_92000018
196742	Phytophthorasojae	Physo1_1|142534|estExt_fgenesh1_pg.C_1160037
196742	Phytophthorasojae	Physo1_1|142535|estExt_fgenesh1_pg.C_1160038
196742	Phytophthorasojae	Physo1_1|139397|estExt_fgenesh1_pg.C_730066
196742	Phytophthorasojae	Physo1_1|139403|estExt_fgenesh1_pg.C_730072
196742	Phytophthorasojae	Physo1_1|133194|estExt_fgenesh1_pg.C_240163
196742	Phytophthorasojae	Physo1_1|139910|estExt_fgenesh1_pg.C_790089
196742	Phytophthorasojae	Physo1_1|142580|estExt_fgenesh1_pg.C_1170039
196742	Phytophthorasojae	Physo1_1|139908|estExt_fgenesh1_pg.C_790087
196742	Phytophthorasojae	Physo1_1|132088|estExt_fgenesh1_pg.C_190038
196742	Phytophthorasojae	Physo1_1|142533|estExt_fgenesh1_pg.C_1160036
196742	Phytophthorasojae	Physo1_1|139399|estExt_fgenesh1_pg.C_730068
196742	Phytophthorasojae	Physo1_1|141298|estExt_fgenesh1_pg.C_960062
196742	Phytophthorasojae	Physo1_1|140933|estExt_fgenesh1_pg.C_910058
196742	Phytophthorasojae	Physo1_1|139396|estExt_fgenesh1_pg.C_730065
196742	Phytophthorasojae	Physo1_1|140005|estExt_fgenesh1_pg.C_800089
196742	Phytophthorasojae	Physo1_1|157347|C_scaffold_42000020
196742	Phytophthorasojae	Physo1_1|136115|estExt_fgenesh1_pg.C_430048
196742	Phytophthorasojae	Physo1_1|133197|estExt_fgenesh1_pg.C_240166
196742	Phytophthorasojae	Physo1_1|141300|estExt_fgenesh1_pg.C_960064
196742	Phytophthorasojae	Physo1_1|139402|estExt_fgenesh1_pg.C_730071
196742	Phytophthorasojae	Physo1_1|136466|estExt_fgenesh1_pg.C_460012
196742	Parameciumtetraurelia	GSPATG00013895001
196742	Parameciumtetraurelia	GSPATG00020540001
196742	Parameciumtetraurelia	GSPATG00012532001
196742	Parameciumtetraurelia	GSPATG00010704001
196742	Parameciumtetraurelia	GSPATG00012535001
196742	Parameciumtetraurelia	GSPATG00016242001
196742	Parameciumtetraurelia	GSPATG00012533001
196742	Parameciumtetraurelia	GSPATG00027007001
196742	Parameciumtetraurelia	GSPATG00031369001
196742	Parameciumtetraurelia	GSPATG00034655001
196742	Parameciumtetraurelia	GSPATG00038731001
196742	Parameciumtetraurelia	GSPATG00035431001
196742	Parameciumtetraurelia	GSPATG00012319001
196742	Parameciumtetraurelia	GSPATG00012534001
196742	Parameciumtetraurelia	GSPATG00025325001
196742	Populustrichocarpa	Poptr1_1|424485|gw1.87.99.1
196742	Saccharomycescerevisiae	YDR402CDIT2SGDID:S000002810,ChrIVfrom1273695-1272226,reversecomplement,VerifiedORF,"N-formyltyrosineoxidase,sporulation-specificmicrosomalenzymeinvolvedintheproductionofN,N-bisformyldityrosinerequiredforsporewallmaturation,homologoustocytochromeP-450s"
196742	Thalassiosirapseudonana	Thaps3|264039|thaps1_ua_kg.chr_13000087
196742	Thalassiosirapseudonana	Thaps3|36235|e_gw1.9.19.1
196742	Volvoxcarteri	Volca1|100143|fgenesh4_pg.C_scaffold_106000021
196741	Volvoxcarteri	Volca1|99297|fgenesh4_pg.C_scaffold_85000025
196728	Volvoxcarteri	Volca1|90934|fgenesh4_pg.C_scaffold_19000020
196727	Arabidopsisthaliana	AT3G57610.1
196727	Cyanidioschyzonmerolae	gnl|CMER|CMM162Cadenylosuccinatesynthetase
196727	Caenorhabditiselegans	C37H5.6aCE08630WBGene00016509status:ConfirmedTR:Q8MNS2protein_id:AAM29668.1
196727	Caenorhabditiselegans	C37H5.6bCE29709WBGene00016509adenylosuccinatesynthetasestatus:ConfirmedSW:P91134protein_id:AAB42370.2
196727	Dictyosteliumdiscoideum	DDB0201565|Protein|gene:purAonchromosome:4position3358729to3360093
196727	Homosapiens	gi|22748717|ref|NP_689541.1|adenylosuccinatesynthase-like1isoform2[Homosapiens]
196727	Homosapiens	gi|40316944|ref|NP_954634.1|adenylosuccinatesynthase-like1isoform1[Homosapiens]
196727	Homosapiens	gi|34577063|ref|NP_001117.2|adenylosuccinatesynthase[Homosapiens]
196727	Methanosarcinaacetivorans	gi|20090768|ref|NP_616843.1|adenylosuccinatesynthase[MethanosarcinaacetivoransC2A]
196727	Medicagotruncatula	IMGA|AC143341_12.4Adenylosuccinatesynthetasechr07_pseudomolecule_IMGAG.115929504-15932703EEGN_Mt06071920060904TIGR2499.m00015
196727	Neurosporacrassa	NCU09789|neurospora_crassaadenylosuccinatesynthetase(431nt)
196727	Ostreococcuslucimarinus	Ost9901_3|19549|estExt_fgenesh1_pm.C_Chr_60007
196727	Oryzasativa	LOC_Os03g07840.1|12003.m06296|proteinadenylosuccinatesynthetase,chloroplastprecursor,putative,expressed
196727	Oryzasativa	LOC_Os03g49220.1|12003.m09924|proteinadenylosuccinatesynthetase,chloroplastprecursor,putative,expressed
196727	Oryzasativa	LOC_Os03g49220.2|12003.m35369|proteinadenylosuccinatesynthetase,chloroplastprecursor,putative,expressed
196727	Ostreococcustauri	Ostta4|17662|e_gw1.06.00.206.1
196727	Pseudomonasaeruginosa	gi|15600131|ref|NP_253625.1|adenylosuccinatesynthetase[PseudomonasaeruginosaPAO1]
196727	Phaeodactylumtricornutum	Phatr2|26256|estExt_Genewise1.C_chr_40321
196727	Physcomitrellapatenssubsp	Phypa1_1|210943|estExt_Genewise1.C_660125
196727	Physcomitrellapatenssubsp	Phypa1_1|222623|estExt_Genewise1.C_2380042
196727	Phytophthoraramorum	Phyra1_1|81189|fgenesh1_pg.C_scaffold_57000041
196727	Phytophthoraramorum	Phyra1_1|50974|gwEuk.57.106.1
196727	Prochlorococcusmarinus	PMT1261purA,adeKAdenylosuccinatesynthetase1350634:1351947forward
196727	Phytophthorasojae	Physo1_1|109419|estExt_fgenesh1_pm.C_1020007
196727	Parameciumtetraurelia	GSPATG00004603001
196727	Populustrichocarpa	Poptr1_1|825248|estExt_fgenesh4_pg.C_LG_XVI0748
196727	Saccharomycescerevisiae	YNL220WADE12SGDID:S000005164,ChrXIVfrom234414-235715,VerifiedORF,"Adenylosuccinatesynthase,catalyzesthefirststepinsynthesisofadenosinemonophosphatefrominosine5'monophosphateduringpurinenucleotidebiosynthesis;exhibitsbindingtosingle-strandedautonomouslyreplicating(ARS)coresequence"
196727	Synechocystissp.PCC6803	gi|16329910|ref|NP_440638.1|adenylosuccinatesynthetase[Synechocystissp.PCC6803]
196727	Thalassiosirapseudonana	Thaps3|41778|estExt_gwp_gw1.C_chr_90207
196727	Volvoxcarteri	Volca1|105550|estExt_fgenesh4_pg.C_300052
196726	Arabidopsisthaliana	AT2G37690.1
196726	Dictyosteliumdiscoideum	DDB0230088|Protein|gene:purC/Eonchromosome:4position1280148to1283703
196726	Methanosarcinaacetivorans	gi|20090237|ref|NP_616312.1|phosphoribosylaminoimidazolecarboxylase[MethanosarcinaacetivoransC2A]
196726	Medicagotruncatula	IMGA|AC150311_1.41-(5-Phosphoribosyl)-5-amino-4-imidazole-carboxylate(AIR)carboxylase;Sugartransportersuperfamily;Phosphoribosylaminoimidazolecarboxylase,ATPasesubunitchr01_pseudomolecule_IMGAG.114302121-14296223EEGN_Mt06071920060904TIGR2968.m00023
196726	Neurosporacrassa	NCU03194|neurospora_crassahypotheticalproteinsimilartophosphoribosyl-5-aminoimidazolecarboxylase(625nt)
196726	Ostreococcuslucimarinus	Ost9901_3|33376|eugene.0900010080
196726	Oryzasativa	LOC_Os01g10280.1|12001.m07650|proteinphosphoribosylaminoimidazolecarboxylase,chloroplastprecursor,putative,expressed
196726	Oryzasativa	LOC_Os01g10280.2|12001.m150505|proteinphosphoribosylaminoimidazolecarboxylase,chloroplastprecursor,putative,expressed
196726	Oryzasativa	LOC_Os01g10280.4|12001.m150504|proteinphosphoribosylaminoimidazolecarboxylase,chloroplastprecursor,putative,expressed
196726	Oryzasativa	LOC_Os01g10280.3|12001.m42911|proteinphosphoribosylaminoimidazolecarboxylase,chloroplastprecursor,putative,expressed
196726	Ostreococcustauri	Ostta4|8676|fgenesh1_pm.C_Chr_09.0001000012
196726	Pseudomonasaeruginosa	gi|15600618|ref|NP_254112.1|phosphoribosylaminoimidazolecarboxylase[PseudomonasaeruginosaPAO1]
196726	Phaeodactylumtricornutum	Phatr2|25204|estExt_Genewise1.C_chr_20088
196726	Physcomitrellapatenssubsp	Phypa1_1|189585|estExt_gwp_gw1.C_1350018
196726	Phytophthoraramorum	Phyra1_1|41525|gwEuk.14.58.1
196726	Prochlorococcusmarinus	PMT2038purEPhosphoribosylaminoimidazolecarboxylase2151623:2152114reverse
196726	Phytophthorasojae	Physo1_1|116990|estExt_Genewise1.C_370070
196726	Populustrichocarpa	Poptr1_1|834540|estExt_fgenesh4_pm.C_LG_XIII0184
196726	Populustrichocarpa	Poptr1_1|586808|eugene3.02010017
196726	Saccharomycescerevisiae	YOR128CADE2SGDID:S000005654,ChrXVfrom566192-564477,reversecomplement,VerifiedORF,"Phosphoribosylaminoimidazolecarboxylase,catalyzesastepinthe'denovo'purinenucleotidebiosyntheticpathway;redpigmentaccumulatesinmutantcellsdeprivedofadenine"
196726	Synechocystissp.PCC6803	gi|16332049|ref|NP_442777.1|phosphoribosylaminoimidazolecarboxylasecatalyticsubunit[Synechocystissp.PCC6803]
196726	Thalassiosirapseudonana	Thaps3|13308|gw1.3.108.1
196726	Volvoxcarteri	Volca1|88132|fgenesh4_pg.C_scaffold_8000021
196724	Neurosporacrassa	NCU07046|neurospora_crassahypotheticalprotein(342nt)
196724	Ostreococcuslucimarinus	Ost9901_3|15578|fgenesh1_pg.C_Chr_5000330
196724	Ostreococcuslucimarinus	Ost9901_3|27482|eugene.1400010197
196724	Ostreococcuslucimarinus	Ost9901_3|27411|eugene.1400010126
196724	Ostreococcustauri	Ostta4|36837|1500010133
196724	Phaeodactylumtricornutum	Phatr2|43350|estExt_fgenesh1_pg.C_chr_20086
196724	Parameciumtetraurelia	GSPATG00013978001
196724	Parameciumtetraurelia	GSPATG00026504001
196724	Parameciumtetraurelia	GSPATG00010074001
196724	Parameciumtetraurelia	GSPATG00011588001
196724	Parameciumtetraurelia	GSPATG00011092001
196724	Thalassiosirapseudonana	Thaps3|7699|fgenesh1_pg.C_chr_8000360
196724	Thalassiosirapseudonana	Thaps3|23818|estExt_fgenesh1_pg.C_chr_80359
196723	Pseudomonasaeruginosa	gi|15598875|ref|NP_252369.1|hypotheticalproteinPA3679[PseudomonasaeruginosaPAO1]
196722	Arabidopsisthaliana	AT4G37400.1
196722	Arabidopsisthaliana	AT4G37410.1
196722	Arabidopsisthaliana	AT5G57220.1
196722	Arabidopsisthaliana	AT4G37430.1
196722	Arabidopsisthaliana	AT4G37370.1
196722	Arabidopsisthaliana	AT4G37320.1
196722	Arabidopsisthaliana	AT3G28740.1
196722	Arabidopsisthaliana	AT4G37330.1
196722	Arabidopsisthaliana	AT5G36220.1
196722	Arabidopsisthaliana	AT4G37340.1
196722	Arabidopsisthaliana	AT4G37360.1
196722	Arabidopsisthaliana	AT2G23190.1
196722	Arabidopsisthaliana	AT2G23220.1
196722	Arabidopsisthaliana	AT4G37310.1
196722	Arabidopsisthaliana	AT5G67310.1
196722	Arabidopsisthaliana	AT1G66540.1
196722	Arabidopsisthaliana	AT5G10610.1
196722	Arabidopsisthaliana	AT5G10600.1
196722	Arabidopsisthaliana	AT4G31940.1
196722	Arabidopsisthaliana	AT4G31970.1
196722	Arabidopsisthaliana	AT3G25180.1
196722	Arabidopsisthaliana	AT4G12300.1
196722	Arabidopsisthaliana	AT5G07990.1
196722	Arabidopsisthaliana	AT5G06900.1
196722	Arabidopsisthaliana	AT4G12310.1
196722	Arabidopsisthaliana	AT1G01280.1
196722	Arabidopsisthaliana	AT2G40890.1
196722	Arabidopsisthaliana	AT2G45570.1
196722	Arabidopsisthaliana	AT1G74550.1
196722	Arabidopsisthaliana	AT1G13080.1
196722	Arabidopsisthaliana	AT4G22690.1
196722	Arabidopsisthaliana	AT2G45560.1
196722	Arabidopsisthaliana	AT4G22710.1
196722	Arabidopsisthaliana	AT5G44620.1
196722	Arabidopsisthaliana	AT4G12330.1
196722	Arabidopsisthaliana	AT4G15330.1
196722	Arabidopsisthaliana	AT1G74540.1
196722	Arabidopsisthaliana	AT5G25120.1
196722	Arabidopsisthaliana	AT1G50520.1
196722	Arabidopsisthaliana	AT2G42250.1
196722	Arabidopsisthaliana	AT5G42580.1
196722	Arabidopsisthaliana	AT2G45550.1
196722	Arabidopsisthaliana	AT3G26280.1
196722	Arabidopsisthaliana	AT3G26200.1
196722	Arabidopsisthaliana	AT4G15350.1
196722	Arabidopsisthaliana	AT4G31950.1
196722	Arabidopsisthaliana	AT5G25130.1
196722	Arabidopsisthaliana	AT1G11610.1
196722	Arabidopsisthaliana	AT4G31500.1
196722	Arabidopsisthaliana	AT3G20130.1
196722	Arabidopsisthaliana	AT2G25160.1
196722	Arabidopsisthaliana	AT4G13310.1
196722	Arabidopsisthaliana	AT3G26220.1
196722	Arabidopsisthaliana	AT3G26270.1
196722	Arabidopsisthaliana	AT1G50560.1
196722	Arabidopsisthaliana	AT3G26210.1
196722	Arabidopsisthaliana	AT3G26330.1
196722	Arabidopsisthaliana	AT5G24960.1
196722	Arabidopsisthaliana	AT3G48310.1
196722	Arabidopsisthaliana	AT4G12320.1
196722	Arabidopsisthaliana	AT3G32047.1
196722	Arabidopsisthaliana	AT2G14100.1
196722	Arabidopsisthaliana	AT3G26320.1
196722	Arabidopsisthaliana	AT2G02580.1
196722	Arabidopsisthaliana	AT5G25180.1
196722	Arabidopsisthaliana	AT3G26290.1
196722	Arabidopsisthaliana	AT2G24180.1
196722	Arabidopsisthaliana	AT4G13770.1
196722	Arabidopsisthaliana	AT2G30750.1
196722	Arabidopsisthaliana	AT3G48270.1
196722	Arabidopsisthaliana	AT3G20140.1
196722	Arabidopsisthaliana	AT3G26300.1
196722	Arabidopsisthaliana	AT3G26190.1
196722	Arabidopsisthaliana	AT3G44250.1
196722	Arabidopsisthaliana	AT5G42590.1
196722	Arabidopsisthaliana	AT5G47990.1
196722	Arabidopsisthaliana	AT5G57260.1
196722	Arabidopsisthaliana	AT3G20940.1
196722	Arabidopsisthaliana	AT5G25140.1
196722	Arabidopsisthaliana	AT2G27000.1
196722	Arabidopsisthaliana	AT3G26180.1
196722	Arabidopsisthaliana	AT2G45580.1
196722	Arabidopsisthaliana	AT3G48280.1
196722	Arabidopsisthaliana	AT1G33720.1
196722	Arabidopsisthaliana	AT3G26170.1
196722	Arabidopsisthaliana	AT3G26310.1
196722	Arabidopsisthaliana	AT3G48290.1
196722	Arabidopsisthaliana	AT3G20950.1
196722	Arabidopsisthaliana	AT3G26160.1
196722	Arabidopsisthaliana	AT3G20100.1
196722	Arabidopsisthaliana	AT2G30770.1
196722	Arabidopsisthaliana	AT3G48320.1
196722	Arabidopsisthaliana	AT1G13110.1
196722	Arabidopsisthaliana	AT3G26230.1
196722	Arabidopsisthaliana	AT4G13290.1
196722	Arabidopsisthaliana	AT3G53280.1
196722	Arabidopsisthaliana	AT3G20110.1
196722	Arabidopsisthaliana	AT5G06905.1
196722	Arabidopsisthaliana	AT3G26150.1
196722	Arabidopsisthaliana	AT5G04330.1
196722	Arabidopsisthaliana	AT2G27010.1
196722	Arabidopsisthaliana	AT3G20130.2
196722	Arabidopsisthaliana	AT1G28430.1
196722	Arabidopsisthaliana	AT3G20080.1
196722	Arabidopsisthaliana	AT1G13090.1
196722	Arabidopsisthaliana	AT3G52970.1
196722	Arabidopsisthaliana	AT4G36220.1
196722	Arabidopsisthaliana	AT4G15380.1
196722	Arabidopsisthaliana	AT3G26180.2
196722	Arabidopsisthaliana	AT5G24950.1
196722	Arabidopsisthaliana	AT4G15360.1
196722	Arabidopsisthaliana	AT3G53300.1
196722	Arabidopsisthaliana	AT2G05180.1
196722	Arabidopsisthaliana	AT1G13100.1
196722	Arabidopsisthaliana	AT3G61040.1
196722	Arabidopsisthaliana	AT3G48300.1
196722	Arabidopsisthaliana	AT3G26830.1
196722	Arabidopsisthaliana	AT1G13710.1
196722	Arabidopsisthaliana	AT2G46660.1
196722	Arabidopsisthaliana	AT3G20120.1
196722	Arabidopsisthaliana	AT1G01190.1
196722	Arabidopsisthaliana	AT1G33730.1
196722	Arabidopsisthaliana	AT3G61880.1
196722	Arabidopsisthaliana	AT5G35715.1
196722	Arabidopsisthaliana	AT3G20960.1
196722	Arabidopsisthaliana	AT3G25180.2
196722	Arabidopsisthaliana	AT1G64940.1
196722	Arabidopsisthaliana	AT5G09970.1
196722	Arabidopsisthaliana	AT3G20090.1
196722	Arabidopsisthaliana	AT4G13310.2
196722	Arabidopsisthaliana	AT1G13080.2
196722	Arabidopsisthaliana	AT1G64950.1
196722	Arabidopsisthaliana	AT1G64930.1
196722	Arabidopsisthaliana	AT1G74110.1
196722	Arabidopsisthaliana	AT1G58260.1
196722	Arabidopsisthaliana	AT1G79370.1
196722	Arabidopsisthaliana	AT4G20240.1
196722	Arabidopsisthaliana	AT2G12190.1
196722	Arabidopsisthaliana	AT5G61320.1
196722	Arabidopsisthaliana	AT1G64900.1
196722	Arabidopsisthaliana	AT5G04660.1
196722	Arabidopsisthaliana	AT3G10570.1
196722	Dictyosteliumdiscoideum	DDB0233026|Protein|gene:CYP519E1onchromosome:4position4464134to4465960
196722	Dictyosteliumdiscoideum	DDB0233020|Protein|gene:CYP519B1onchromosome:4position1554448to1556063
196722	Dictyosteliumdiscoideum	DDB0233019|Protein|gene:CYP519A1onchromosome:2position4715101to4716985
196722	Dictyosteliumdiscoideum	DDB0233022|Protein|gene:CYP519C1onchromosome:2position1828852to1830624
196722	Dictyosteliumdiscoideum	DDB0233025|Protein|gene:CYP519D1onchromosome:6position323966to325932
196722	Dictyosteliumdiscoideum	DDB0184019|Protein|gene:CYP520B1onchromosome:6position657386to661533
196722	Dictyosteliumdiscoideum	DDB0233029|Protein|gene:CYP520A1onchromosome:6position1743792to1745652
196722	Dictyosteliumdiscoideum	DDB0233030|Protein|gene:CYP521A1onchromosome:6position3236989to3238571
196722	Neurosporacrassa	NCU11242|neurospora_crassahypotheticalproteinsimilartocytochromeP450(543nt)
196722	Neurosporacrassa	NCU10344|neurospora_crassaconservedhypotheticalprotein(605nt)
196722	Neurosporacrassa	NCU08197|neurospora_crassaconservedhypotheticalprotein(713nt)
196722	Neurosporacrassa	NCU11306|neurospora_crassaconservedhypotheticalprotein(593nt)
196722	Neurosporacrassa	NCU07092|neurospora_crassapredictedprotein(717nt)
196722	Populustrichocarpa	Poptr1_1|550924|eugene3.00020239
196722	Populustrichocarpa	Poptr1_1|550917|eugene3.00020232
196722	Populustrichocarpa	Poptr1_1|754057|fgenesh4_pg.C_LG_II000237
196722	Populustrichocarpa	Poptr1_1|273771|gw1.1594.4.1
196722	Populustrichocarpa	Poptr1_1|410360|gw1.II.1695.1
196722	Populustrichocarpa	Poptr1_1|206267|gw1.V.1668.1
196722	Populustrichocarpa	Poptr1_1|565129|eugene3.00081724
196722	Populustrichocarpa	Poptr1_1|565131|eugene3.00081726
196722	Populustrichocarpa	Poptr1_1|230428|gw1.X.5125.1
196722	Populustrichocarpa	Poptr1_1|570172|eugene3.00120825
196722	Populustrichocarpa	Poptr1_1|806504|fgenesh4_pm.C_LG_XII000324
196722	Populustrichocarpa	Poptr1_1|835180|estExt_fgenesh4_pm.C_LG_XV0238
196722	Populustrichocarpa	Poptr1_1|795175|fgenesh4_pg.C_scaffold_16122000001
196722	Populustrichocarpa	Poptr1_1|776174|fgenesh4_pg.C_LG_XV000602
196722	Populustrichocarpa	Poptr1_1|279807|gw1.228.8.1
196722	Populustrichocarpa	Poptr1_1|570169|eugene3.00120822
196722	Populustrichocarpa	Poptr1_1|577188|eugene3.00161323
196722	Populustrichocarpa	Poptr1_1|776172|fgenesh4_pg.C_LG_XV000600
196722	Populustrichocarpa	Poptr1_1|577189|eugene3.00161324
196722	Populustrichocarpa	Poptr1_1|176053|gw1.I.4653.1
196722	Populustrichocarpa	Poptr1_1|577186|eugene3.00161321
196722	Populustrichocarpa	Poptr1_1|218061|gw1.VII.2366.1
196722	Populustrichocarpa	Poptr1_1|218054|gw1.VII.2359.1
196722	Populustrichocarpa	Poptr1_1|802773|fgenesh4_pm.C_LG_VII000259
196722	Populustrichocarpa	Poptr1_1|176085|gw1.I.4685.1
196722	Populustrichocarpa	Poptr1_1|562669|eugene3.00070607
196722	Populustrichocarpa	Poptr1_1|764241|fgenesh4_pg.C_LG_VII000586
196722	Populustrichocarpa	Poptr1_1|562683|eugene3.00070621
196722	Populustrichocarpa	Poptr1_1|562686|eugene3.00070624
196722	Populustrichocarpa	Poptr1_1|176115|gw1.I.4715.1
196722	Populustrichocarpa	Poptr1_1|232323|gw1.XI.303.1
196722	Populustrichocarpa	Poptr1_1|595641|eugene3.07100003
196722	Populustrichocarpa	Poptr1_1|217743|gw1.VII.2048.1
196722	Populustrichocarpa	Poptr1_1|285795|gw1.3771.2.1
196722	Populustrichocarpa	Poptr1_1|273420|gw1.158.12.1
196722	Populustrichocarpa	Poptr1_1|563244|eugene3.00071182
196722	Populustrichocarpa	Poptr1_1|217752|gw1.VII.2057.1
196722	Populustrichocarpa	Poptr1_1|232318|gw1.XI.298.1
196722	Populustrichocarpa	Poptr1_1|553609|eugene3.00030242
196722	Populustrichocarpa	Poptr1_1|679182|grail3.0057011701
196722	Populustrichocarpa	Poptr1_1|557180|eugene3.00090440
196722	Populustrichocarpa	Poptr1_1|260404|gw1.XVIII.945.1
196722	Populustrichocarpa	Poptr1_1|823742|estExt_fgenesh4_pg.C_LG_XIII0337
196722	Populustrichocarpa	Poptr1_1|589289|eugene3.00280025
196722	Populustrichocarpa	Poptr1_1|265637|gw1.122.56.1
196722	Populustrichocarpa	Poptr1_1|828416|estExt_fgenesh4_pg.C_1580005
196722	Populustrichocarpa	Poptr1_1|421353|gw1.VIII.2781.1
196722	Populustrichocarpa	Poptr1_1|837081|estExt_fgenesh4_pm.C_1270018
196722	Populustrichocarpa	Poptr1_1|252662|gw1.XV.2098.1
196722	Populustrichocarpa	Poptr1_1|549386|eugene3.00011827
196722	Populustrichocarpa	Poptr1_1|180676|gw1.I.9276.1
196722	Populustrichocarpa	Poptr1_1|804404|fgenesh4_pm.C_LG_IX000451
196722	Populustrichocarpa	Poptr1_1|757379|fgenesh4_pg.C_LG_III000921
196722	Populustrichocarpa	Poptr1_1|232330|gw1.XI.310.1
196722	Populustrichocarpa	Poptr1_1|554274|eugene3.00030907
196722	Populustrichocarpa	Poptr1_1|789793|fgenesh4_pg.C_scaffold_796000001
196722	Populustrichocarpa	Poptr1_1|811113|fgenesh4_pm.C_scaffold_130000003
196722	Populustrichocarpa	Poptr1_1|287218|gw1.40.978.1
196722	Populustrichocarpa	Poptr1_1|831788|estExt_fgenesh4_pm.C_LG_VI0096
196722	Populustrichocarpa	Poptr1_1|411618|gw1.II.2953.1
196722	Populustrichocarpa	Poptr1_1|576112|eugene3.00160247
196722	Populustrichocarpa	Poptr1_1|582895|eugene3.14540001
196722	Populustrichocarpa	Poptr1_1|591136|eugene3.36160002
196722	Populustrichocarpa	Poptr1_1|291839|gw1.5854.3.1
196722	Populustrichocarpa	Poptr1_1|776787|fgenesh4_pg.C_LG_XVI000029
196722	Populustrichocarpa	Poptr1_1|581210|eugene3.01270031
196722	Populustrichocarpa	Poptr1_1|651125|grail3.0027010302
196722	Populustrichocarpa	Poptr1_1|745537|estExt_Genewise1_v1.C_1500155
196722	Populustrichocarpa	Poptr1_1|552080|eugene3.00021395
196722	Populustrichocarpa	Poptr1_1|832905|estExt_fgenesh4_pm.C_LG_VIII0869
196722	Populustrichocarpa	Poptr1_1|552079|eugene3.00021394
196722	Populustrichocarpa	Poptr1_1|552083|eugene3.00021398
196722	Populustrichocarpa	Poptr1_1|294917|gw1.70.370.1
196722	Populustrichocarpa	Poptr1_1|278278|gw1.205.7.1
196722	Populustrichocarpa	Poptr1_1|174306|gw1.I.2906.1
196722	Populustrichocarpa	Poptr1_1|762450|fgenesh4_pg.C_LG_VI000760
196722	Populustrichocarpa	Poptr1_1|296742|gw1.829.5.1
196722	Populustrichocarpa	Poptr1_1|286761|gw1.40.521.1
196722	Populustrichocarpa	Poptr1_1|281407|gw1.2789.7.1
196722	Populustrichocarpa	Poptr1_1|418851|gw1.VIII.279.1
196722	Populustrichocarpa	Poptr1_1|286753|gw1.40.513.1
196722	Populustrichocarpa	Poptr1_1|572062|eugene3.00140107
196722	Populustrichocarpa	Poptr1_1|716303|estExt_Genewise1_v1.C_LG_V4159
196722	Populustrichocarpa	Poptr1_1|412338|gw1.II.3673.1
196722	Populustrichocarpa	Poptr1_1|278272|gw1.205.1.1
196722	Populustrichocarpa	Poptr1_1|201540|gw1.IX.2005.1
196722	Populustrichocarpa	Poptr1_1|287264|gw1.40.1024.1
196722	Populustrichocarpa	Poptr1_1|588655|eugene3.02560012
196722	Populustrichocarpa	Poptr1_1|418852|gw1.VIII.280.1
196722	Populustrichocarpa	Poptr1_1|579262|eugene3.10470001
196722	Populustrichocarpa	Poptr1_1|788119|fgenesh4_pg.C_scaffold_256000012
196722	Populustrichocarpa	Poptr1_1|588651|eugene3.02560008
196722	Populustrichocarpa	Poptr1_1|286785|gw1.40.545.1
196722	Populustrichocarpa	Poptr1_1|781455|fgenesh4_pg.C_scaffold_40000205
196722	Populustrichocarpa	Poptr1_1|714417|estExt_Genewise1_v1.C_LG_IV4161
196722	Populustrichocarpa	Poptr1_1|287247|gw1.40.1007.1
196722	Populustrichocarpa	Poptr1_1|552074|eugene3.00021389
196722	Populustrichocarpa	Poptr1_1|788115|fgenesh4_pg.C_scaffold_256000008
196722	Populustrichocarpa	Poptr1_1|551812|eugene3.00021127
196722	Populustrichocarpa	Poptr1_1|180518|gw1.I.9118.1
196722	Populustrichocarpa	Poptr1_1|583520|eugene3.01500069
196722	Populustrichocarpa	Poptr1_1|423275|gw1.XII.1735.1
196722	Populustrichocarpa	Poptr1_1|791490|fgenesh4_pg.C_scaffold_2410000001
196722	Populustrichocarpa	Poptr1_1|785263|fgenesh4_pg.C_scaffold_142000071
196722	Populustrichocarpa	Poptr1_1|570494|eugene3.00121147
196722	Populustrichocarpa	Poptr1_1|272382|gw1.150.197.1
196722	Populustrichocarpa	Poptr1_1|570496|eugene3.00121149
196722	Populustrichocarpa	Poptr1_1|781609|fgenesh4_pg.C_scaffold_40000359
196722	Populustrichocarpa	Poptr1_1|287226|gw1.40.986.1
196722	Populustrichocarpa	Poptr1_1|547835|eugene3.00010276
196722	Populustrichocarpa	Poptr1_1|216893|gw1.VII.1198.1
196722	Populustrichocarpa	Poptr1_1|551808|eugene3.00021123
196722	Populustrichocarpa	Poptr1_1|594537|eugene3.00640125
196722	Populustrichocarpa	Poptr1_1|594534|eugene3.00640122
196722	Populustrichocarpa	Poptr1_1|286780|gw1.40.540.1
196722	Populustrichocarpa	Poptr1_1|282424|gw1.28.998.1
196722	Populustrichocarpa	Poptr1_1|801366|fgenesh4_pm.C_LG_V000458
196722	Populustrichocarpa	Poptr1_1|823837|estExt_fgenesh4_pg.C_LG_XIII0519
196722	Populustrichocarpa	Poptr1_1|665925|grail3.0094002901
196722	Populustrichocarpa	Poptr1_1|195665|gw1.IV.754.1
196722	Populustrichocarpa	Poptr1_1|798600|fgenesh4_pm.C_LG_II000289
196722	Populustrichocarpa	Poptr1_1|207689|gw1.V.3090.1
196722	Populustrichocarpa	Poptr1_1|417488|gw1.VI.1861.1
196722	Populustrichocarpa	Poptr1_1|562708|eugene3.00070646
196722	Populustrichocarpa	Poptr1_1|280240|gw1.2390.5.1
196722	Populustrichocarpa	Poptr1_1|765198|fgenesh4_pg.C_LG_VIII000212
196722	Populustrichocarpa	Poptr1_1|562677|eugene3.00070615
196722	Populustrichocarpa	Poptr1_1|786206|fgenesh4_pg.C_scaffold_164000062
196722	Populustrichocarpa	Poptr1_1|817446|estExt_fgenesh4_pg.C_LG_III1229
196722	Populustrichocarpa	Poptr1_1|253783|gw1.XV.3219.1
196722	Populustrichocarpa	Poptr1_1|413285|gw1.III.388.1
196722	Populustrichocarpa	Poptr1_1|179061|gw1.I.7661.1
196722	Populustrichocarpa	Poptr1_1|197695|gw1.IV.2784.1
196722	Populustrichocarpa	Poptr1_1|591863|eugene3.00400208
196722	Populustrichocarpa	Poptr1_1|580036|eugene3.11820001
196722	Populustrichocarpa	Poptr1_1|793953|fgenesh4_pg.C_scaffold_9416000001
196722	Populustrichocarpa	Poptr1_1|290904|gw1.5479.5.1
196722	Populustrichocarpa	Poptr1_1|554137|eugene3.00030770
196722	Populustrichocarpa	Poptr1_1|558572|eugene3.00050187
196722	Populustrichocarpa	Poptr1_1|242290|gw1.XIII.2539.1
196722	Populustrichocarpa	Poptr1_1|788839|fgenesh4_pg.C_scaffold_397000005
196722	Populustrichocarpa	Poptr1_1|656565|grail3.0010028301
196722	Populustrichocarpa	Poptr1_1|196672|gw1.IV.1761.1
196722	Volvoxcarteri	Volca1|118116|fgenesh5_synt.31__13
196721	Arabidopsisthaliana	AT4G37400.1
196721	Arabidopsisthaliana	AT4G37410.1
196721	Arabidopsisthaliana	AT5G57220.1
196721	Arabidopsisthaliana	AT4G37430.1
196721	Arabidopsisthaliana	AT4G37370.1
196721	Arabidopsisthaliana	AT4G37320.1
196721	Arabidopsisthaliana	AT3G28740.1
196721	Arabidopsisthaliana	AT4G37330.1
196721	Arabidopsisthaliana	AT5G36220.1
196721	Arabidopsisthaliana	AT4G37340.1
196721	Arabidopsisthaliana	AT4G37360.1
196721	Arabidopsisthaliana	AT2G23190.1
196721	Arabidopsisthaliana	AT2G23220.1
196721	Arabidopsisthaliana	AT4G37310.1
196721	Arabidopsisthaliana	AT5G67310.1
196721	Arabidopsisthaliana	AT1G66540.1
196721	Arabidopsisthaliana	AT5G10610.1
196721	Arabidopsisthaliana	AT5G10600.1
196721	Arabidopsisthaliana	AT4G31940.1
196721	Arabidopsisthaliana	AT4G31970.1
196721	Arabidopsisthaliana	AT3G25180.1
196721	Arabidopsisthaliana	AT4G12300.1
196721	Arabidopsisthaliana	AT5G07990.1
196721	Arabidopsisthaliana	AT5G06900.1
196721	Arabidopsisthaliana	AT4G12310.1
196721	Arabidopsisthaliana	AT1G01280.1
196721	Arabidopsisthaliana	AT2G40890.1
196721	Arabidopsisthaliana	AT2G45570.1
196721	Arabidopsisthaliana	AT1G74550.1
196721	Arabidopsisthaliana	AT1G13080.1
196721	Arabidopsisthaliana	AT4G22690.1
196721	Arabidopsisthaliana	AT2G45560.1
196721	Arabidopsisthaliana	AT4G22710.1
196721	Arabidopsisthaliana	AT5G44620.1
196721	Arabidopsisthaliana	AT4G12330.1
196721	Arabidopsisthaliana	AT4G15330.1
196721	Arabidopsisthaliana	AT1G74540.1
196721	Arabidopsisthaliana	AT5G25120.1
196721	Arabidopsisthaliana	AT1G50520.1
196721	Arabidopsisthaliana	AT2G42250.1
196721	Arabidopsisthaliana	AT5G42580.1
196721	Arabidopsisthaliana	AT2G45550.1
196721	Arabidopsisthaliana	AT3G26280.1
196721	Arabidopsisthaliana	AT3G26200.1
196721	Arabidopsisthaliana	AT4G15350.1
196721	Arabidopsisthaliana	AT4G31950.1
196721	Arabidopsisthaliana	AT5G25130.1
196721	Arabidopsisthaliana	AT1G11610.1
196721	Arabidopsisthaliana	AT4G31500.1
196721	Arabidopsisthaliana	AT3G20130.1
196721	Arabidopsisthaliana	AT2G25160.1
196721	Arabidopsisthaliana	AT4G13310.1
196721	Arabidopsisthaliana	AT3G26220.1
196721	Arabidopsisthaliana	AT3G26270.1
196721	Arabidopsisthaliana	AT1G50560.1
196721	Arabidopsisthaliana	AT3G26210.1
196721	Arabidopsisthaliana	AT3G26330.1
196721	Arabidopsisthaliana	AT5G24960.1
196721	Arabidopsisthaliana	AT3G48310.1
196721	Arabidopsisthaliana	AT4G12320.1
196721	Arabidopsisthaliana	AT3G32047.1
196721	Arabidopsisthaliana	AT2G14100.1
196721	Arabidopsisthaliana	AT3G26320.1
196721	Arabidopsisthaliana	AT2G02580.1
196721	Arabidopsisthaliana	AT5G25180.1
196721	Arabidopsisthaliana	AT3G26290.1
196721	Arabidopsisthaliana	AT2G24180.1
196721	Arabidopsisthaliana	AT4G13770.1
196721	Arabidopsisthaliana	AT2G30750.1
196721	Arabidopsisthaliana	AT3G48270.1
196721	Arabidopsisthaliana	AT3G20140.1
196721	Arabidopsisthaliana	AT3G26300.1
196721	Arabidopsisthaliana	AT3G26190.1
196721	Arabidopsisthaliana	AT3G44250.1
196721	Arabidopsisthaliana	AT5G42590.1
196721	Arabidopsisthaliana	AT5G47990.1
196721	Arabidopsisthaliana	AT5G57260.1
196721	Arabidopsisthaliana	AT3G20940.1
196721	Arabidopsisthaliana	AT5G25140.1
196721	Arabidopsisthaliana	AT2G27000.1
196721	Arabidopsisthaliana	AT3G26180.1
196721	Arabidopsisthaliana	AT2G45580.1
196721	Arabidopsisthaliana	AT3G48280.1
196721	Arabidopsisthaliana	AT1G33720.1
196721	Arabidopsisthaliana	AT3G26170.1
196721	Arabidopsisthaliana	AT3G26310.1
196721	Arabidopsisthaliana	AT3G48290.1
196721	Arabidopsisthaliana	AT3G20950.1
196721	Arabidopsisthaliana	AT3G26160.1
196721	Arabidopsisthaliana	AT3G20100.1
196721	Arabidopsisthaliana	AT2G30770.1
196721	Arabidopsisthaliana	AT3G48320.1
196721	Arabidopsisthaliana	AT1G13110.1
196721	Arabidopsisthaliana	AT3G26230.1
196721	Arabidopsisthaliana	AT4G13290.1
196721	Arabidopsisthaliana	AT3G53280.1
196721	Arabidopsisthaliana	AT3G20110.1
196721	Arabidopsisthaliana	AT5G06905.1
196721	Arabidopsisthaliana	AT3G26150.1
196721	Arabidopsisthaliana	AT5G04330.1
196721	Arabidopsisthaliana	AT2G27010.1
196721	Arabidopsisthaliana	AT3G20130.2
196721	Arabidopsisthaliana	AT1G28430.1
196721	Arabidopsisthaliana	AT3G20080.1
196721	Arabidopsisthaliana	AT1G13090.1
196721	Arabidopsisthaliana	AT3G52970.1
196721	Arabidopsisthaliana	AT4G36220.1
196721	Arabidopsisthaliana	AT4G15380.1
196721	Arabidopsisthaliana	AT3G26180.2
196721	Arabidopsisthaliana	AT5G24950.1
196721	Arabidopsisthaliana	AT4G15360.1
196721	Arabidopsisthaliana	AT3G53300.1
196721	Arabidopsisthaliana	AT2G05180.1
196721	Arabidopsisthaliana	AT1G13100.1
196721	Arabidopsisthaliana	AT3G61040.1
196721	Arabidopsisthaliana	AT3G48300.1
196721	Arabidopsisthaliana	AT3G26830.1
196721	Arabidopsisthaliana	AT1G13710.1
196721	Arabidopsisthaliana	AT2G46660.1
196721	Arabidopsisthaliana	AT3G20120.1
196721	Arabidopsisthaliana	AT1G01190.1
196721	Arabidopsisthaliana	AT1G33730.1
196721	Arabidopsisthaliana	AT3G61880.1
196721	Arabidopsisthaliana	AT5G35715.1
196721	Arabidopsisthaliana	AT3G20960.1
196721	Arabidopsisthaliana	AT3G25180.2
196721	Arabidopsisthaliana	AT1G64940.1
196721	Arabidopsisthaliana	AT5G09970.1
196721	Arabidopsisthaliana	AT3G20090.1
196721	Arabidopsisthaliana	AT4G13310.2
196721	Arabidopsisthaliana	AT1G13080.2
196721	Arabidopsisthaliana	AT1G64950.1
196721	Arabidopsisthaliana	AT1G64930.1
196721	Arabidopsisthaliana	AT1G74110.1
196721	Arabidopsisthaliana	AT1G58260.1
196721	Arabidopsisthaliana	AT1G79370.1
196721	Arabidopsisthaliana	AT4G20240.1
196721	Arabidopsisthaliana	AT2G12190.1
196721	Arabidopsisthaliana	AT5G61320.1
196721	Arabidopsisthaliana	AT1G64900.1
196721	Arabidopsisthaliana	AT5G04660.1
196721	Arabidopsisthaliana	AT3G10570.1
196721	Neurosporacrassa	NCU11242|neurospora_crassahypotheticalproteinsimilartocytochromeP450(543nt)
196721	Neurosporacrassa	NCU10344|neurospora_crassaconservedhypotheticalprotein(605nt)
196721	Neurosporacrassa	NCU08197|neurospora_crassaconservedhypotheticalprotein(713nt)
196721	Neurosporacrassa	NCU11306|neurospora_crassaconservedhypotheticalprotein(593nt)
196721	Neurosporacrassa	NCU07092|neurospora_crassapredictedprotein(717nt)
196721	Populustrichocarpa	Poptr1_1|550924|eugene3.00020239
196721	Populustrichocarpa	Poptr1_1|550917|eugene3.00020232
196721	Populustrichocarpa	Poptr1_1|754057|fgenesh4_pg.C_LG_II000237
196721	Populustrichocarpa	Poptr1_1|273771|gw1.1594.4.1
196721	Populustrichocarpa	Poptr1_1|410360|gw1.II.1695.1
196721	Populustrichocarpa	Poptr1_1|206267|gw1.V.1668.1
196721	Populustrichocarpa	Poptr1_1|565129|eugene3.00081724
196721	Populustrichocarpa	Poptr1_1|565131|eugene3.00081726
196721	Populustrichocarpa	Poptr1_1|230428|gw1.X.5125.1
196721	Populustrichocarpa	Poptr1_1|570172|eugene3.00120825
196721	Populustrichocarpa	Poptr1_1|806504|fgenesh4_pm.C_LG_XII000324
196721	Populustrichocarpa	Poptr1_1|835180|estExt_fgenesh4_pm.C_LG_XV0238
196721	Populustrichocarpa	Poptr1_1|795175|fgenesh4_pg.C_scaffold_16122000001
196721	Populustrichocarpa	Poptr1_1|776174|fgenesh4_pg.C_LG_XV000602
196721	Populustrichocarpa	Poptr1_1|279807|gw1.228.8.1
196721	Populustrichocarpa	Poptr1_1|570169|eugene3.00120822
196721	Populustrichocarpa	Poptr1_1|577188|eugene3.00161323
196721	Populustrichocarpa	Poptr1_1|776172|fgenesh4_pg.C_LG_XV000600
196721	Populustrichocarpa	Poptr1_1|577189|eugene3.00161324
196721	Populustrichocarpa	Poptr1_1|176053|gw1.I.4653.1
196721	Populustrichocarpa	Poptr1_1|577186|eugene3.00161321
196721	Populustrichocarpa	Poptr1_1|218061|gw1.VII.2366.1
196721	Populustrichocarpa	Poptr1_1|218054|gw1.VII.2359.1
196721	Populustrichocarpa	Poptr1_1|802773|fgenesh4_pm.C_LG_VII000259
196721	Populustrichocarpa	Poptr1_1|176085|gw1.I.4685.1
196721	Populustrichocarpa	Poptr1_1|562669|eugene3.00070607
196721	Populustrichocarpa	Poptr1_1|764241|fgenesh4_pg.C_LG_VII000586
196721	Populustrichocarpa	Poptr1_1|562683|eugene3.00070621
196721	Populustrichocarpa	Poptr1_1|562686|eugene3.00070624
196721	Populustrichocarpa	Poptr1_1|176115|gw1.I.4715.1
196721	Populustrichocarpa	Poptr1_1|232323|gw1.XI.303.1
196721	Populustrichocarpa	Poptr1_1|595641|eugene3.07100003
196721	Populustrichocarpa	Poptr1_1|217743|gw1.VII.2048.1
196721	Populustrichocarpa	Poptr1_1|285795|gw1.3771.2.1
196721	Populustrichocarpa	Poptr1_1|273420|gw1.158.12.1
196721	Populustrichocarpa	Poptr1_1|563244|eugene3.00071182
196721	Populustrichocarpa	Poptr1_1|217752|gw1.VII.2057.1
196721	Populustrichocarpa	Poptr1_1|232318|gw1.XI.298.1
196721	Populustrichocarpa	Poptr1_1|553609|eugene3.00030242
196721	Populustrichocarpa	Poptr1_1|679182|grail3.0057011701
196721	Populustrichocarpa	Poptr1_1|557180|eugene3.00090440
196721	Populustrichocarpa	Poptr1_1|260404|gw1.XVIII.945.1
196721	Populustrichocarpa	Poptr1_1|823742|estExt_fgenesh4_pg.C_LG_XIII0337
196721	Populustrichocarpa	Poptr1_1|589289|eugene3.00280025
196721	Populustrichocarpa	Poptr1_1|265637|gw1.122.56.1
196721	Populustrichocarpa	Poptr1_1|828416|estExt_fgenesh4_pg.C_1580005
196721	Populustrichocarpa	Poptr1_1|421353|gw1.VIII.2781.1
196721	Populustrichocarpa	Poptr1_1|837081|estExt_fgenesh4_pm.C_1270018
196721	Populustrichocarpa	Poptr1_1|252662|gw1.XV.2098.1
196721	Populustrichocarpa	Poptr1_1|549386|eugene3.00011827
196721	Populustrichocarpa	Poptr1_1|180676|gw1.I.9276.1
196721	Populustrichocarpa	Poptr1_1|804404|fgenesh4_pm.C_LG_IX000451
196721	Populustrichocarpa	Poptr1_1|757379|fgenesh4_pg.C_LG_III000921
196721	Populustrichocarpa	Poptr1_1|232330|gw1.XI.310.1
196721	Populustrichocarpa	Poptr1_1|554274|eugene3.00030907
196721	Populustrichocarpa	Poptr1_1|789793|fgenesh4_pg.C_scaffold_796000001
196721	Populustrichocarpa	Poptr1_1|811113|fgenesh4_pm.C_scaffold_130000003
196721	Populustrichocarpa	Poptr1_1|287218|gw1.40.978.1
196721	Populustrichocarpa	Poptr1_1|831788|estExt_fgenesh4_pm.C_LG_VI0096
196721	Populustrichocarpa	Poptr1_1|411618|gw1.II.2953.1
196721	Populustrichocarpa	Poptr1_1|576112|eugene3.00160247
196721	Populustrichocarpa	Poptr1_1|582895|eugene3.14540001
196721	Populustrichocarpa	Poptr1_1|591136|eugene3.36160002
196721	Populustrichocarpa	Poptr1_1|291839|gw1.5854.3.1
196721	Populustrichocarpa	Poptr1_1|776787|fgenesh4_pg.C_LG_XVI000029
196721	Populustrichocarpa	Poptr1_1|581210|eugene3.01270031
196721	Populustrichocarpa	Poptr1_1|651125|grail3.0027010302
196721	Populustrichocarpa	Poptr1_1|745537|estExt_Genewise1_v1.C_1500155
196721	Populustrichocarpa	Poptr1_1|552080|eugene3.00021395
196721	Populustrichocarpa	Poptr1_1|832905|estExt_fgenesh4_pm.C_LG_VIII0869
196721	Populustrichocarpa	Poptr1_1|552079|eugene3.00021394
196721	Populustrichocarpa	Poptr1_1|552083|eugene3.00021398
196721	Populustrichocarpa	Poptr1_1|294917|gw1.70.370.1
196721	Populustrichocarpa	Poptr1_1|278278|gw1.205.7.1
196721	Populustrichocarpa	Poptr1_1|174306|gw1.I.2906.1
196721	Populustrichocarpa	Poptr1_1|762450|fgenesh4_pg.C_LG_VI000760
196721	Populustrichocarpa	Poptr1_1|296742|gw1.829.5.1
196721	Populustrichocarpa	Poptr1_1|286761|gw1.40.521.1
196721	Populustrichocarpa	Poptr1_1|281407|gw1.2789.7.1
196721	Populustrichocarpa	Poptr1_1|418851|gw1.VIII.279.1
196721	Populustrichocarpa	Poptr1_1|286753|gw1.40.513.1
196721	Populustrichocarpa	Poptr1_1|572062|eugene3.00140107
196721	Populustrichocarpa	Poptr1_1|716303|estExt_Genewise1_v1.C_LG_V4159
196721	Populustrichocarpa	Poptr1_1|412338|gw1.II.3673.1
196721	Populustrichocarpa	Poptr1_1|278272|gw1.205.1.1
196721	Populustrichocarpa	Poptr1_1|201540|gw1.IX.2005.1
196721	Populustrichocarpa	Poptr1_1|287264|gw1.40.1024.1
196721	Populustrichocarpa	Poptr1_1|588655|eugene3.02560012
196721	Populustrichocarpa	Poptr1_1|418852|gw1.VIII.280.1
196721	Populustrichocarpa	Poptr1_1|579262|eugene3.10470001
196721	Populustrichocarpa	Poptr1_1|788119|fgenesh4_pg.C_scaffold_256000012
196721	Populustrichocarpa	Poptr1_1|588651|eugene3.02560008
196721	Populustrichocarpa	Poptr1_1|286785|gw1.40.545.1
196721	Populustrichocarpa	Poptr1_1|781455|fgenesh4_pg.C_scaffold_40000205
196721	Populustrichocarpa	Poptr1_1|714417|estExt_Genewise1_v1.C_LG_IV4161
196721	Populustrichocarpa	Poptr1_1|287247|gw1.40.1007.1
196721	Populustrichocarpa	Poptr1_1|552074|eugene3.00021389
196721	Populustrichocarpa	Poptr1_1|788115|fgenesh4_pg.C_scaffold_256000008
196721	Populustrichocarpa	Poptr1_1|551812|eugene3.00021127
196721	Populustrichocarpa	Poptr1_1|180518|gw1.I.9118.1
196721	Populustrichocarpa	Poptr1_1|583520|eugene3.01500069
196721	Populustrichocarpa	Poptr1_1|423275|gw1.XII.1735.1
196721	Populustrichocarpa	Poptr1_1|791490|fgenesh4_pg.C_scaffold_2410000001
196721	Populustrichocarpa	Poptr1_1|785263|fgenesh4_pg.C_scaffold_142000071
196721	Populustrichocarpa	Poptr1_1|570494|eugene3.00121147
196721	Populustrichocarpa	Poptr1_1|272382|gw1.150.197.1
196721	Populustrichocarpa	Poptr1_1|570496|eugene3.00121149
196721	Populustrichocarpa	Poptr1_1|781609|fgenesh4_pg.C_scaffold_40000359
196721	Populustrichocarpa	Poptr1_1|287226|gw1.40.986.1
196721	Populustrichocarpa	Poptr1_1|547835|eugene3.00010276
196721	Populustrichocarpa	Poptr1_1|216893|gw1.VII.1198.1
196721	Populustrichocarpa	Poptr1_1|551808|eugene3.00021123
196721	Populustrichocarpa	Poptr1_1|594537|eugene3.00640125
196721	Populustrichocarpa	Poptr1_1|594534|eugene3.00640122
196721	Populustrichocarpa	Poptr1_1|286780|gw1.40.540.1
196721	Populustrichocarpa	Poptr1_1|282424|gw1.28.998.1
196721	Populustrichocarpa	Poptr1_1|801366|fgenesh4_pm.C_LG_V000458
196721	Populustrichocarpa	Poptr1_1|823837|estExt_fgenesh4_pg.C_LG_XIII0519
196721	Populustrichocarpa	Poptr1_1|665925|grail3.0094002901
196721	Populustrichocarpa	Poptr1_1|195665|gw1.IV.754.1
196721	Populustrichocarpa	Poptr1_1|798600|fgenesh4_pm.C_LG_II000289
196721	Populustrichocarpa	Poptr1_1|207689|gw1.V.3090.1
196721	Populustrichocarpa	Poptr1_1|417488|gw1.VI.1861.1
196721	Populustrichocarpa	Poptr1_1|562708|eugene3.00070646
196721	Populustrichocarpa	Poptr1_1|280240|gw1.2390.5.1
196721	Populustrichocarpa	Poptr1_1|765198|fgenesh4_pg.C_LG_VIII000212
196721	Populustrichocarpa	Poptr1_1|562677|eugene3.00070615
196721	Populustrichocarpa	Poptr1_1|786206|fgenesh4_pg.C_scaffold_164000062
196721	Populustrichocarpa	Poptr1_1|817446|estExt_fgenesh4_pg.C_LG_III1229
196721	Populustrichocarpa	Poptr1_1|253783|gw1.XV.3219.1
196721	Populustrichocarpa	Poptr1_1|413285|gw1.III.388.1
196721	Populustrichocarpa	Poptr1_1|179061|gw1.I.7661.1
196721	Populustrichocarpa	Poptr1_1|197695|gw1.IV.2784.1
196721	Populustrichocarpa	Poptr1_1|591863|eugene3.00400208
196721	Populustrichocarpa	Poptr1_1|580036|eugene3.11820001
196721	Populustrichocarpa	Poptr1_1|793953|fgenesh4_pg.C_scaffold_9416000001
196721	Populustrichocarpa	Poptr1_1|290904|gw1.5479.5.1
196721	Populustrichocarpa	Poptr1_1|554137|eugene3.00030770
196721	Populustrichocarpa	Poptr1_1|558572|eugene3.00050187
196721	Populustrichocarpa	Poptr1_1|242290|gw1.XIII.2539.1
196721	Populustrichocarpa	Poptr1_1|788839|fgenesh4_pg.C_scaffold_397000005
196721	Populustrichocarpa	Poptr1_1|656565|grail3.0010028301
196721	Populustrichocarpa	Poptr1_1|196672|gw1.IV.1761.1
196721	Volvoxcarteri	Volca1|96865|fgenesh4_pg.C_scaffold_56000003
196720	Arabidopsisthaliana	AT4G37400.1
196720	Arabidopsisthaliana	AT4G37410.1
196720	Arabidopsisthaliana	AT5G57220.1
196720	Arabidopsisthaliana	AT4G37430.1
196720	Arabidopsisthaliana	AT4G37370.1
196720	Arabidopsisthaliana	AT4G37320.1
196720	Arabidopsisthaliana	AT3G28740.1
196720	Arabidopsisthaliana	AT4G37330.1
196720	Arabidopsisthaliana	AT5G36220.1
196720	Arabidopsisthaliana	AT4G37340.1
196720	Arabidopsisthaliana	AT4G37360.1
196720	Arabidopsisthaliana	AT2G23190.1
196720	Arabidopsisthaliana	AT2G23220.1
196720	Arabidopsisthaliana	AT4G37310.1
196720	Arabidopsisthaliana	AT5G67310.1
196720	Arabidopsisthaliana	AT1G66540.1
196720	Arabidopsisthaliana	AT5G10610.1
196720	Arabidopsisthaliana	AT5G10600.1
196720	Arabidopsisthaliana	AT4G31940.1
196720	Arabidopsisthaliana	AT4G31970.1
196720	Arabidopsisthaliana	AT3G25180.1
196720	Arabidopsisthaliana	AT4G12300.1
196720	Arabidopsisthaliana	AT5G07990.1
196720	Arabidopsisthaliana	AT5G06900.1
196720	Arabidopsisthaliana	AT4G12310.1
196720	Arabidopsisthaliana	AT1G01280.1
196720	Arabidopsisthaliana	AT2G40890.1
196720	Arabidopsisthaliana	AT2G45570.1
196720	Arabidopsisthaliana	AT1G74550.1
196720	Arabidopsisthaliana	AT1G13080.1
196720	Arabidopsisthaliana	AT4G22690.1
196720	Arabidopsisthaliana	AT2G45560.1
196720	Arabidopsisthaliana	AT4G22710.1
196720	Arabidopsisthaliana	AT5G44620.1
196720	Arabidopsisthaliana	AT4G12330.1
196720	Arabidopsisthaliana	AT4G15330.1
196720	Arabidopsisthaliana	AT1G74540.1
196720	Arabidopsisthaliana	AT5G25120.1
196720	Arabidopsisthaliana	AT1G50520.1
196720	Arabidopsisthaliana	AT2G42250.1
196720	Arabidopsisthaliana	AT5G42580.1
196720	Arabidopsisthaliana	AT2G45550.1
196720	Arabidopsisthaliana	AT3G26280.1
196720	Arabidopsisthaliana	AT3G26200.1
196720	Arabidopsisthaliana	AT4G15350.1
196720	Arabidopsisthaliana	AT4G31950.1
196720	Arabidopsisthaliana	AT5G25130.1
196720	Arabidopsisthaliana	AT1G11610.1
196720	Arabidopsisthaliana	AT4G31500.1
196720	Arabidopsisthaliana	AT3G20130.1
196720	Arabidopsisthaliana	AT2G25160.1
196720	Arabidopsisthaliana	AT4G13310.1
196720	Arabidopsisthaliana	AT3G26220.1
196720	Arabidopsisthaliana	AT3G26270.1
196720	Arabidopsisthaliana	AT1G50560.1
196720	Arabidopsisthaliana	AT3G26210.1
196720	Arabidopsisthaliana	AT3G26330.1
196720	Arabidopsisthaliana	AT5G24960.1
196720	Arabidopsisthaliana	AT3G48310.1
196720	Arabidopsisthaliana	AT4G12320.1
196720	Arabidopsisthaliana	AT3G32047.1
196720	Arabidopsisthaliana	AT2G14100.1
196720	Arabidopsisthaliana	AT3G26320.1
196720	Arabidopsisthaliana	AT2G02580.1
196720	Arabidopsisthaliana	AT5G25180.1
196720	Arabidopsisthaliana	AT3G26290.1
196720	Arabidopsisthaliana	AT2G24180.1
196720	Arabidopsisthaliana	AT4G13770.1
196720	Arabidopsisthaliana	AT2G30750.1
196720	Arabidopsisthaliana	AT3G48270.1
196720	Arabidopsisthaliana	AT3G20140.1
196720	Arabidopsisthaliana	AT3G26300.1
196720	Arabidopsisthaliana	AT3G26190.1
196720	Arabidopsisthaliana	AT3G44250.1
196720	Arabidopsisthaliana	AT5G42590.1
196720	Arabidopsisthaliana	AT5G47990.1
196720	Arabidopsisthaliana	AT5G57260.1
196720	Arabidopsisthaliana	AT3G20940.1
196720	Arabidopsisthaliana	AT5G25140.1
196720	Arabidopsisthaliana	AT2G27000.1
196720	Arabidopsisthaliana	AT3G26180.1
196720	Arabidopsisthaliana	AT2G45580.1
196720	Arabidopsisthaliana	AT3G48280.1
196720	Arabidopsisthaliana	AT1G33720.1
196720	Arabidopsisthaliana	AT3G26170.1
196720	Arabidopsisthaliana	AT3G26310.1
196720	Arabidopsisthaliana	AT3G48290.1
196720	Arabidopsisthaliana	AT3G20950.1
196720	Arabidopsisthaliana	AT3G26160.1
196720	Arabidopsisthaliana	AT3G20100.1
196720	Arabidopsisthaliana	AT2G30770.1
196720	Arabidopsisthaliana	AT3G48320.1
196720	Arabidopsisthaliana	AT1G13110.1
196720	Arabidopsisthaliana	AT3G26230.1
196720	Arabidopsisthaliana	AT4G13290.1
196720	Arabidopsisthaliana	AT3G53280.1
196720	Arabidopsisthaliana	AT3G20110.1
196720	Arabidopsisthaliana	AT5G06905.1
196720	Arabidopsisthaliana	AT3G26150.1
196720	Arabidopsisthaliana	AT5G04330.1
196720	Arabidopsisthaliana	AT2G27010.1
196720	Arabidopsisthaliana	AT3G20130.2
196720	Arabidopsisthaliana	AT1G28430.1
196720	Arabidopsisthaliana	AT3G20080.1
196720	Arabidopsisthaliana	AT1G13090.1
196720	Arabidopsisthaliana	AT3G52970.1
196720	Arabidopsisthaliana	AT4G36220.1
196720	Arabidopsisthaliana	AT4G15380.1
196720	Arabidopsisthaliana	AT3G26180.2
196720	Arabidopsisthaliana	AT5G24950.1
196720	Arabidopsisthaliana	AT4G15360.1
196720	Arabidopsisthaliana	AT3G53300.1
196720	Arabidopsisthaliana	AT2G05180.1
196720	Arabidopsisthaliana	AT1G13100.1
196720	Arabidopsisthaliana	AT3G61040.1
196720	Arabidopsisthaliana	AT3G48300.1
196720	Arabidopsisthaliana	AT3G26830.1
196720	Arabidopsisthaliana	AT1G13710.1
196720	Arabidopsisthaliana	AT2G46660.1
196720	Arabidopsisthaliana	AT3G20120.1
196720	Arabidopsisthaliana	AT1G01190.1
196720	Arabidopsisthaliana	AT1G33730.1
196720	Arabidopsisthaliana	AT3G61880.1
196720	Arabidopsisthaliana	AT5G35715.1
196720	Arabidopsisthaliana	AT3G20960.1
196720	Arabidopsisthaliana	AT3G25180.2
196720	Arabidopsisthaliana	AT1G64940.1
196720	Arabidopsisthaliana	AT5G09970.1
196720	Arabidopsisthaliana	AT3G20090.1
196720	Arabidopsisthaliana	AT4G13310.2
196720	Arabidopsisthaliana	AT1G13080.2
196720	Arabidopsisthaliana	AT1G64950.1
196720	Arabidopsisthaliana	AT1G64930.1
196720	Arabidopsisthaliana	AT1G74110.1
196720	Arabidopsisthaliana	AT1G58260.1
196720	Arabidopsisthaliana	AT1G79370.1
196720	Arabidopsisthaliana	AT4G20240.1
196720	Arabidopsisthaliana	AT2G12190.1
196720	Arabidopsisthaliana	AT5G61320.1
196720	Arabidopsisthaliana	AT1G64900.1
196720	Arabidopsisthaliana	AT5G04660.1
196720	Arabidopsisthaliana	AT3G10570.1
196720	Dictyosteliumdiscoideum	DDB0233026|Protein|gene:CYP519E1onchromosome:4position4464134to4465960
196720	Dictyosteliumdiscoideum	DDB0233020|Protein|gene:CYP519B1onchromosome:4position1554448to1556063
196720	Dictyosteliumdiscoideum	DDB0233019|Protein|gene:CYP519A1onchromosome:2position4715101to4716985
196720	Dictyosteliumdiscoideum	DDB0233022|Protein|gene:CYP519C1onchromosome:2position1828852to1830624
196720	Dictyosteliumdiscoideum	DDB0233025|Protein|gene:CYP519D1onchromosome:6position323966to325932
196720	Dictyosteliumdiscoideum	DDB0184019|Protein|gene:CYP520B1onchromosome:6position657386to661533
196720	Dictyosteliumdiscoideum	DDB0233029|Protein|gene:CYP520A1onchromosome:6position1743792to1745652
196720	Dictyosteliumdiscoideum	DDB0233030|Protein|gene:CYP521A1onchromosome:6position3236989to3238571
196720	Neurosporacrassa	NCU11242|neurospora_crassahypotheticalproteinsimilartocytochromeP450(543nt)
196720	Neurosporacrassa	NCU10344|neurospora_crassaconservedhypotheticalprotein(605nt)
196720	Neurosporacrassa	NCU08197|neurospora_crassaconservedhypotheticalprotein(713nt)
196720	Neurosporacrassa	NCU11306|neurospora_crassaconservedhypotheticalprotein(593nt)
196720	Neurosporacrassa	NCU07092|neurospora_crassapredictedprotein(717nt)
196720	Parameciumtetraurelia	GSPATG00013879001
196720	Parameciumtetraurelia	GSPATG00036495001
196720	Populustrichocarpa	Poptr1_1|550924|eugene3.00020239
196720	Populustrichocarpa	Poptr1_1|550917|eugene3.00020232
196720	Populustrichocarpa	Poptr1_1|754057|fgenesh4_pg.C_LG_II000237
196720	Populustrichocarpa	Poptr1_1|273771|gw1.1594.4.1
196720	Populustrichocarpa	Poptr1_1|410360|gw1.II.1695.1
196720	Populustrichocarpa	Poptr1_1|206267|gw1.V.1668.1
196720	Populustrichocarpa	Poptr1_1|565129|eugene3.00081724
196720	Populustrichocarpa	Poptr1_1|565131|eugene3.00081726
196720	Populustrichocarpa	Poptr1_1|230428|gw1.X.5125.1
196720	Populustrichocarpa	Poptr1_1|570172|eugene3.00120825
196720	Populustrichocarpa	Poptr1_1|806504|fgenesh4_pm.C_LG_XII000324
196720	Populustrichocarpa	Poptr1_1|835180|estExt_fgenesh4_pm.C_LG_XV0238
196720	Populustrichocarpa	Poptr1_1|795175|fgenesh4_pg.C_scaffold_16122000001
196720	Populustrichocarpa	Poptr1_1|776174|fgenesh4_pg.C_LG_XV000602
196720	Populustrichocarpa	Poptr1_1|279807|gw1.228.8.1
196720	Populustrichocarpa	Poptr1_1|570169|eugene3.00120822
196720	Populustrichocarpa	Poptr1_1|577188|eugene3.00161323
196720	Populustrichocarpa	Poptr1_1|776172|fgenesh4_pg.C_LG_XV000600
196720	Populustrichocarpa	Poptr1_1|577189|eugene3.00161324
196720	Populustrichocarpa	Poptr1_1|176053|gw1.I.4653.1
196720	Populustrichocarpa	Poptr1_1|577186|eugene3.00161321
196720	Populustrichocarpa	Poptr1_1|218061|gw1.VII.2366.1
196720	Populustrichocarpa	Poptr1_1|218054|gw1.VII.2359.1
196720	Populustrichocarpa	Poptr1_1|802773|fgenesh4_pm.C_LG_VII000259
196720	Populustrichocarpa	Poptr1_1|176085|gw1.I.4685.1
196720	Populustrichocarpa	Poptr1_1|562669|eugene3.00070607
196720	Populustrichocarpa	Poptr1_1|764241|fgenesh4_pg.C_LG_VII000586
196720	Populustrichocarpa	Poptr1_1|562683|eugene3.00070621
196720	Populustrichocarpa	Poptr1_1|562686|eugene3.00070624
196720	Populustrichocarpa	Poptr1_1|176115|gw1.I.4715.1
196720	Populustrichocarpa	Poptr1_1|232323|gw1.XI.303.1
196720	Populustrichocarpa	Poptr1_1|595641|eugene3.07100003
196720	Populustrichocarpa	Poptr1_1|217743|gw1.VII.2048.1
196720	Populustrichocarpa	Poptr1_1|285795|gw1.3771.2.1
196720	Populustrichocarpa	Poptr1_1|273420|gw1.158.12.1
196720	Populustrichocarpa	Poptr1_1|563244|eugene3.00071182
196720	Populustrichocarpa	Poptr1_1|217752|gw1.VII.2057.1
196720	Populustrichocarpa	Poptr1_1|232318|gw1.XI.298.1
196720	Populustrichocarpa	Poptr1_1|553609|eugene3.00030242
196720	Populustrichocarpa	Poptr1_1|679182|grail3.0057011701
196720	Populustrichocarpa	Poptr1_1|557180|eugene3.00090440
196720	Populustrichocarpa	Poptr1_1|260404|gw1.XVIII.945.1
196720	Populustrichocarpa	Poptr1_1|823742|estExt_fgenesh4_pg.C_LG_XIII0337
196720	Populustrichocarpa	Poptr1_1|589289|eugene3.00280025
196720	Populustrichocarpa	Poptr1_1|265637|gw1.122.56.1
196720	Populustrichocarpa	Poptr1_1|828416|estExt_fgenesh4_pg.C_1580005
196720	Populustrichocarpa	Poptr1_1|421353|gw1.VIII.2781.1
196720	Populustrichocarpa	Poptr1_1|837081|estExt_fgenesh4_pm.C_1270018
196720	Populustrichocarpa	Poptr1_1|252662|gw1.XV.2098.1
196720	Populustrichocarpa	Poptr1_1|549386|eugene3.00011827
196720	Populustrichocarpa	Poptr1_1|180676|gw1.I.9276.1
196720	Populustrichocarpa	Poptr1_1|804404|fgenesh4_pm.C_LG_IX000451
196720	Populustrichocarpa	Poptr1_1|757379|fgenesh4_pg.C_LG_III000921
196720	Populustrichocarpa	Poptr1_1|232330|gw1.XI.310.1
196720	Populustrichocarpa	Poptr1_1|554274|eugene3.00030907
196720	Populustrichocarpa	Poptr1_1|789793|fgenesh4_pg.C_scaffold_796000001
196720	Populustrichocarpa	Poptr1_1|811113|fgenesh4_pm.C_scaffold_130000003
196720	Populustrichocarpa	Poptr1_1|287218|gw1.40.978.1
196720	Populustrichocarpa	Poptr1_1|831788|estExt_fgenesh4_pm.C_LG_VI0096
196720	Populustrichocarpa	Poptr1_1|411618|gw1.II.2953.1
196720	Populustrichocarpa	Poptr1_1|576112|eugene3.00160247
196720	Populustrichocarpa	Poptr1_1|582895|eugene3.14540001
196720	Populustrichocarpa	Poptr1_1|591136|eugene3.36160002
196720	Populustrichocarpa	Poptr1_1|291839|gw1.5854.3.1
196720	Populustrichocarpa	Poptr1_1|776787|fgenesh4_pg.C_LG_XVI000029
196720	Populustrichocarpa	Poptr1_1|581210|eugene3.01270031
196720	Populustrichocarpa	Poptr1_1|651125|grail3.0027010302
196720	Populustrichocarpa	Poptr1_1|745537|estExt_Genewise1_v1.C_1500155
196720	Populustrichocarpa	Poptr1_1|552080|eugene3.00021395
196720	Populustrichocarpa	Poptr1_1|832905|estExt_fgenesh4_pm.C_LG_VIII0869
196720	Populustrichocarpa	Poptr1_1|552079|eugene3.00021394
196720	Populustrichocarpa	Poptr1_1|552083|eugene3.00021398
196720	Populustrichocarpa	Poptr1_1|294917|gw1.70.370.1
196720	Populustrichocarpa	Poptr1_1|278278|gw1.205.7.1
196720	Populustrichocarpa	Poptr1_1|174306|gw1.I.2906.1
196720	Populustrichocarpa	Poptr1_1|762450|fgenesh4_pg.C_LG_VI000760
196720	Populustrichocarpa	Poptr1_1|296742|gw1.829.5.1
196720	Populustrichocarpa	Poptr1_1|286761|gw1.40.521.1
196720	Populustrichocarpa	Poptr1_1|281407|gw1.2789.7.1
196720	Populustrichocarpa	Poptr1_1|418851|gw1.VIII.279.1
196720	Populustrichocarpa	Poptr1_1|286753|gw1.40.513.1
196720	Populustrichocarpa	Poptr1_1|572062|eugene3.00140107
196720	Populustrichocarpa	Poptr1_1|716303|estExt_Genewise1_v1.C_LG_V4159
196720	Populustrichocarpa	Poptr1_1|412338|gw1.II.3673.1
196720	Populustrichocarpa	Poptr1_1|278272|gw1.205.1.1
196720	Populustrichocarpa	Poptr1_1|201540|gw1.IX.2005.1
196720	Populustrichocarpa	Poptr1_1|287264|gw1.40.1024.1
196720	Populustrichocarpa	Poptr1_1|588655|eugene3.02560012
196720	Populustrichocarpa	Poptr1_1|418852|gw1.VIII.280.1
196720	Populustrichocarpa	Poptr1_1|579262|eugene3.10470001
196720	Populustrichocarpa	Poptr1_1|788119|fgenesh4_pg.C_scaffold_256000012
196720	Populustrichocarpa	Poptr1_1|588651|eugene3.02560008
196720	Populustrichocarpa	Poptr1_1|286785|gw1.40.545.1
196720	Populustrichocarpa	Poptr1_1|781455|fgenesh4_pg.C_scaffold_40000205
196720	Populustrichocarpa	Poptr1_1|714417|estExt_Genewise1_v1.C_LG_IV4161
196720	Populustrichocarpa	Poptr1_1|287247|gw1.40.1007.1
196720	Populustrichocarpa	Poptr1_1|552074|eugene3.00021389
196720	Populustrichocarpa	Poptr1_1|788115|fgenesh4_pg.C_scaffold_256000008
196720	Populustrichocarpa	Poptr1_1|551812|eugene3.00021127
196720	Populustrichocarpa	Poptr1_1|180518|gw1.I.9118.1
196720	Populustrichocarpa	Poptr1_1|583520|eugene3.01500069
196720	Populustrichocarpa	Poptr1_1|423275|gw1.XII.1735.1
196720	Populustrichocarpa	Poptr1_1|791490|fgenesh4_pg.C_scaffold_2410000001
196720	Populustrichocarpa	Poptr1_1|785263|fgenesh4_pg.C_scaffold_142000071
196720	Populustrichocarpa	Poptr1_1|570494|eugene3.00121147
196720	Populustrichocarpa	Poptr1_1|272382|gw1.150.197.1
196720	Populustrichocarpa	Poptr1_1|570496|eugene3.00121149
196720	Populustrichocarpa	Poptr1_1|781609|fgenesh4_pg.C_scaffold_40000359
196720	Populustrichocarpa	Poptr1_1|287226|gw1.40.986.1
196720	Populustrichocarpa	Poptr1_1|547835|eugene3.00010276
196720	Populustrichocarpa	Poptr1_1|216893|gw1.VII.1198.1
196720	Populustrichocarpa	Poptr1_1|551808|eugene3.00021123
196720	Populustrichocarpa	Poptr1_1|594537|eugene3.00640125
196720	Populustrichocarpa	Poptr1_1|594534|eugene3.00640122
196720	Populustrichocarpa	Poptr1_1|286780|gw1.40.540.1
196720	Populustrichocarpa	Poptr1_1|282424|gw1.28.998.1
196720	Populustrichocarpa	Poptr1_1|801366|fgenesh4_pm.C_LG_V000458
196720	Populustrichocarpa	Poptr1_1|823837|estExt_fgenesh4_pg.C_LG_XIII0519
196720	Populustrichocarpa	Poptr1_1|665925|grail3.0094002901
196720	Populustrichocarpa	Poptr1_1|195665|gw1.IV.754.1
196720	Populustrichocarpa	Poptr1_1|798600|fgenesh4_pm.C_LG_II000289
196720	Populustrichocarpa	Poptr1_1|207689|gw1.V.3090.1
196720	Populustrichocarpa	Poptr1_1|417488|gw1.VI.1861.1
196720	Populustrichocarpa	Poptr1_1|562708|eugene3.00070646
196720	Populustrichocarpa	Poptr1_1|280240|gw1.2390.5.1
196720	Populustrichocarpa	Poptr1_1|765198|fgenesh4_pg.C_LG_VIII000212
196720	Populustrichocarpa	Poptr1_1|562677|eugene3.00070615
196720	Populustrichocarpa	Poptr1_1|786206|fgenesh4_pg.C_scaffold_164000062
196720	Populustrichocarpa	Poptr1_1|817446|estExt_fgenesh4_pg.C_LG_III1229
196720	Populustrichocarpa	Poptr1_1|253783|gw1.XV.3219.1
196720	Populustrichocarpa	Poptr1_1|413285|gw1.III.388.1
196720	Populustrichocarpa	Poptr1_1|179061|gw1.I.7661.1
[truncated: 352,395 more rows]
