# Supplementary material for: ChlamyCyc: an integrative systems biology database and web-portal for Chlamydomonas reinhardtii
Source: BMC Genomics. 2009 May 4;10:209. doi: 10.1186/1471-2164-10-209 (PMC2688524; doi:10.1186/1471-2164-10-209)
Supplement: Additional file 3 — Chlamydomonas orthology relationships using Inparanoid. Tab-separated CSV-file containing the Chlamydomonas protein ids and annotated orthologs from Inparanoid [46]. [file 1471-2164-10-209-S3.csv]

chlamy_id	organism	gene
100005	Danio rerio	dre|ENSDARP00000080629
100005	Danio rerio	dre|ENSDARP00000075850
100005	Danio rerio	dre|ENSDARP00000073418
100005	Danio rerio	dre|ENSDARP00000072726
100005	Danio rerio	dre|ENSDARP00000072218
100005	Danio rerio	dre|ENSDARP00000072209
100005	Danio rerio	dre|ENSDARP00000072091
100005	Danio rerio	dre|ENSDARP00000068792
100005	Danio rerio	dre|ENSDARP00000068789
100005	Danio rerio	dre|ENSDARP00000068781
100005	Danio rerio	dre|ENSDARP00000068780
100005	Danio rerio	dre|ENSDARP00000067951
100005	Danio rerio	dre|ENSDARP00000067948
100005	Danio rerio	dre|ENSDARP00000067885
100005	Danio rerio	dre|ENSDARP00000048588
100005	Danio rerio	dre|ENSDARP00000055910
100005	Danio rerio	dre|ENSDARP00000063918
100005	Danio rerio	dre|ENSDARP00000057791
100005	Danio rerio	dre|ENSDARP00000057790
100005	Danio rerio	dre|ENSDARP00000057787
100005	Danio rerio	dre|ENSDARP00000055904
100005	Danio rerio	dre|ENSDARP00000055903
100005	Danio rerio	dre|ENSDARP00000055902
100005	Danio rerio	dre|ENSDARP00000055901
100005	Danio rerio	dre|ENSDARP00000046139
100005	Danio rerio	dre|ENSDARP00000050236
100005	Tetraodon nigroviridis	tni|GSTENP00035097001
100005	Tetraodon nigroviridis	tni|GSTENP00016695001
100005	Tetraodon nigroviridis	tni|GSTENP00016689001
100005	Tetraodon nigroviridis	tni|GSTENP00016644001
100005	Tetraodon nigroviridis	tni|GSTENP00016338001
100005	Tetraodon nigroviridis	tni|GSTENP00012609001
100005	Tetraodon nigroviridis	tni|GSTENP00005958001
100005	Tetraodon nigroviridis	tni|GSTENP00001940001
100005	Tetraodon nigroviridis	tni|GSTENP00001799001
100005	Takifugu rubripes	fru|NEWSINFRUP00000182662
100005	Takifugu rubripes	fru|NEWSINFRUP00000180367
100005	Takifugu rubripes	fru|NEWSINFRUP00000181711
100005	Takifugu rubripes	fru|NEWSINFRUP00000129663
100005	Gallus gallus	gga|ENSGALP00000037324
100005	Gallus gallus	gga|ENSGALP00000019169
100005	Gallus gallus	gga|ENSGALP00000037300
100005	Gallus gallus	gga|ENSGALP00000019201
100005	Gallus gallus	gga|ENSGALP00000021742
100005	Gallus gallus	gga|ENSGALP00000037260
100005	Gallus gallus	gga|ENSGALP00000037257
100005	Gallus gallus	gga|ENSGALP00000035159
100005	Gallus gallus	gga|ENSGALP00000021743
100005	Ciona intestinalis	cin|ENSCINP00000029531
100005	Mus musculus	mmu|ENSMUSP00000097294
100005	Mus musculus	mmu|ENSMUSP00000089350
100005	Mus musculus	mmu|ENSMUSP00000089347
100005	Mus musculus	mmu|ENSMUSP00000089342
100005	Mus musculus	mmu|ENSMUSP00000089337
100005	Mus musculus	mmu|ENSMUSP00000089334
100005	Mus musculus	mmu|ENSMUSP00000089301
100005	Mus musculus	mmu|ENSMUSP00000089296
100005	Mus musculus	mmu|ENSMUSP00000088287
100005	Mus musculus	mmu|ENSMUSP00000077290
100005	Mus musculus	mmu|ENSMUSP00000075810
100005	Mus musculus	mmu|ENSMUSP00000078239
100005	Mus musculus	mmu|ENSMUSP00000073561
100005	Mus musculus	mmu|ENSMUSP00000076397
100005	Mus musculus	mmu|ENSMUSP00000056604
100005	Mus musculus	mmu|ENSMUSP00000061247
100005	Mus musculus	mmu|ENSMUSP00000018246
100005	Rattus norvegicus	rno|ENSRNOP00000037126
100005	Rattus norvegicus	rno|ENSRNOP00000042464
100005	Rattus norvegicus	rno|ENSRNOP00000039154
100005	Rattus norvegicus	rno|ENSRNOP00000042325
100005	Rattus norvegicus	rno|ENSRNOP00000042260
100005	Rattus norvegicus	rno|ENSRNOP00000040715
100005	Rattus norvegicus	rno|ENSRNOP00000028770
100005	Rattus norvegicus	rno|ENSRNOP00000028779
100005	Rattus norvegicus	rno|ENSRNOP00000024276
100005	Rattus norvegicus	rno|ENSRNOP00000022630
100005	Homo sapiens	hsa|ENSP00000358164
100005	Homo sapiens	hsa|ENSP00000349430
100005	Homo sapiens	hsa|ENSP00000366994
100005	Homo sapiens	hsa|ENSP00000348924
100005	Homo sapiens	hsa|ENSP00000348531
100005	Homo sapiens	hsa|ENSP00000346676
100005	Homo sapiens	hsa|ENSP00000366574
100005	Homo sapiens	hsa|ENSP00000352442
100005	Homo sapiens	hsa|ENSP00000366560
100005	Homo sapiens	hsa|ENSP00000350580
100005	Homo sapiens	hsa|ENSP00000342886
100005	Homo sapiens	hsa|ENSP00000330559
100005	Homo sapiens	hsa|ENSP00000358151
100005	Homo sapiens	hsa|ENSP00000321744
100005	Homo sapiens	hsa|ENSP00000366962
100005	Homo sapiens	hsa|ENSP00000289316
100005	Homo sapiens	hsa|ENSP00000274764
100005	Homo sapiens	hsa|ENSP00000244601
100005	Caenorhabditis briggsae	cbr|WBGene00041804
100005	Caenorhabditis briggsae	cbr|WBGene00041801
100005	Caenorhabditis briggsae	cbr|WBGene00041797
100005	Caenorhabditis briggsae	cbr|WBGene00038550
100005	Caenorhabditis briggsae	cbr|WBGene00032089
100005	Caenorhabditis briggsae	cbr|WBGene00028398
100005	Caenorhabditis briggsae	cbr|WBGene00028247
100005	Caenorhabditis briggsae	cbr|WBGene00028219
100005	Caenorhabditis briggsae	cbr|WBGene00028216
100005	Caenorhabditis briggsae	cbr|WBGene00024732
100005	Caenorhabditis elegans	cel|WBGene00001889
100005	Caenorhabditis elegans	cel|WBGene00001885
100005	Caenorhabditis elegans	cel|WBGene00001878
100005	Caenorhabditis elegans	cel|WBGene00001894
100005	Caenorhabditis elegans	cel|WBGene00001896
100005	Caenorhabditis elegans	cel|WBGene00001940
100005	Caenorhabditis elegans	cel|WBGene00001936
100005	Caenorhabditis elegans	cel|WBGene00001932
100005	Caenorhabditis elegans	cel|WBGene00001882
100005	Caenorhabditis elegans	cel|WBGene00001903
100005	Caenorhabditis elegans	cel|WBGene00001908
100005	Caenorhabditis elegans	cel|WBGene00001918
100005	Caenorhabditis elegans	cel|WBGene00001926
100005	Caenorhabditis elegans	cel|WBGene00001928
100005	Caenorhabditis elegans	cel|WBGene00001915
100005	Caenorhabditis elegans	cel|WBGene00001922
100005	Brugia malayi	bma|14500.m00157
100005	Brugia malayi	bma|12743.m00017
100005	Brugia malayi	bma|12698.m00329
100005	Drosophila melanogaster	dme|CG33910-PA
100005	Drosophila melanogaster	dme|CG33908-PA
100005	Drosophila melanogaster	dme|CG33906-PA
100005	Drosophila melanogaster	dme|CG33904-PA
100005	Drosophila melanogaster	dme|CG33902-PA
100005	Drosophila melanogaster	dme|CG33900-PA
100005	Drosophila melanogaster	dme|CG33898-PA
100005	Drosophila melanogaster	dme|CG33896-PA
100005	Drosophila melanogaster	dme|CG33894-PA
100005	Drosophila melanogaster	dme|CG33892-PA
100005	Drosophila melanogaster	dme|CG33890-PA
100005	Drosophila melanogaster	dme|CG33888-PA
100005	Drosophila melanogaster	dme|CG33886-PA
100005	Drosophila melanogaster	dme|CG33884-PA
100005	Drosophila melanogaster	dme|CG33882-PA
100005	Drosophila melanogaster	dme|CG33880-PA
100005	Drosophila melanogaster	dme|CG33878-PA
100005	Drosophila melanogaster	dme|CG33876-PA
100005	Drosophila melanogaster	dme|CG33874-PA
100005	Drosophila melanogaster	dme|CG33872-PA
100005	Drosophila melanogaster	dme|CG33870-PA
100005	Drosophila melanogaster	dme|CG33868-PA
100005	Drosophila melanogaster	dme|CG17949-PA
100005	Anopheles gambiae	aga|ENSANGP00000016043
100005	Anopheles gambiae	aga|ENSANGP00000014097
100005	Anopheles gambiae	aga|ENSANGP00000014080
100005	Anopheles gambiae	aga|ENSANGP00000012046
100005	Anopheles gambiae	aga|ENSANGP00000000003
100005	Apis mellifera	ame|XP_001120238.1
100005	Apis mellifera	ame|XP_001122218.1
100005	Apis mellifera	ame|XP_001120889.1
100005	Apis mellifera	ame|XP_001120014.1
100005	Apis mellifera	ame|XP_001119846.1
100005	Aedes aegypti	aed|AAEL015684-PA
100005	Aedes aegypti	aed|AAEL015683-PA
100005	Aedes aegypti	aed|AAEL015682-PA
100005	Aedes aegypti	aed|AAEL015681-PA
100005	Aedes aegypti	aed|AAEL015680-PA
100005	Aedes aegypti	aed|AAEL015679-PA
100005	Aedes aegypti	aed|AAEL015678-PA
100005	Aedes aegypti	aed|AAEL015677-PA
100005	Aedes aegypti	aed|AAEL015676-PA
100005	Aedes aegypti	aed|AAEL015675-PA
100005	Aedes aegypti	aed|AAEL015674-PA
100005	Schistosoma mansoni	sma|Smp_036220
100005	Schistosoma mansoni	sma|Smp_121380
100005	Schistosoma mansoni	sma|Smp_108390
100005	Entamoeba histolytica HM-1:IMSS	ehi|39.m00254
100005	Entamoeba histolytica HM-1:IMSS	ehi|35.m00225
100005	Oryza sativa	osa|12008.m07815
100005	Oryza sativa	osa|12005.m09056
100005	Oryza sativa	osa|12003.m07140
100005	Oryza sativa	osa|12001.m12346
100005	Oryza sativa	osa|12001.m07232
100005	Oryza sativa	osa|12001.m07230
100005	Oryza sativa	osa|12001.m07228
100005	Oryza sativa	osa|12001.m07226
100005	Oryza sativa	osa|12001.m07221
100005	Oryza sativa	osa|12001.m07194
100005	Oryza sativa	osa|12001.m07192
100005	Arabidopsis thaliana	ath|At5g59910.1
100005	Arabidopsis thaliana	ath|At5g22880.1
100005	Arabidopsis thaliana	ath|At5g02570.1
100005	Arabidopsis thaliana	ath|At3g53650.1
100005	Arabidopsis thaliana	ath|At3g46030.1
100005	Arabidopsis thaliana	ath|At3g45980.1
100005	Arabidopsis thaliana	ath|At3g09480.1
100005	Arabidopsis thaliana	ath|At2g37470.1
100005	Arabidopsis thaliana	ath|At2g28720.1
100005	Arabidopsis thaliana	ath|At1g07790.1
100005	Guillardia theta	gth|638270356
100005	Ostreococcus tauri	ota|Ot12g01070
100005	Ostreococcus tauri	ota|Ot08g01890
100005	Thalassiosira pseudonana	tps|170944
100005	Thalassiosira pseudonana	tps|169963
100005	Thalassiosira pseudonana	tps|156149
100005	Thalassiosira pseudonana	tps|151215
100005	Thalassiosira pseudonana	tps|142651
100005	Chlamydomonas reinhardtii	cre|160509
100005	Chlamydomonas reinhardtii	cre|60
100005	Chlamydomonas reinhardtii	cre|648
100005	Chlamydomonas reinhardtii	cre|654
100005	Chlamydomonas reinhardtii	cre|885
100005	Chlamydomonas reinhardtii	cre|168516
100005	Chlamydomonas reinhardtii	cre|172560
100005	Chlamydomonas reinhardtii	cre|181233
100005	Chlamydomonas reinhardtii	cre|97627
100005	Chlamydomonas reinhardtii	cre|97907
100005	Chlamydomonas reinhardtii	cre|98035
100005	Chlamydomonas reinhardtii	cre|98097
100005	Chlamydomonas reinhardtii	cre|100005
100005	Chlamydomonas reinhardtii	cre|100008
100005	Chlamydomonas reinhardtii	cre|100162
100005	Chlamydomonas reinhardtii	cre|100236
100005	Chlamydomonas reinhardtii	cre|100672
100005	Chlamydomonas reinhardtii	cre|100722
100005	Chlamydomonas reinhardtii	cre|102205
100005	Chlamydomonas reinhardtii	cre|107058
100005	Chlamydomonas reinhardtii	cre|107697
100005	Chlamydomonas reinhardtii	cre|108915
100005	Chlamydomonas reinhardtii	cre|109944
100005	Chlamydomonas reinhardtii	cre|112444
100005	Chlamydomonas reinhardtii	cre|112576
100005	Chlamydomonas reinhardtii	cre|112705
100005	Chlamydomonas reinhardtii	cre|112775
100005	Chlamydomonas reinhardtii	cre|115268
100005	Chlamydomonas reinhardtii	cre|121856
100005	Chlamydomonas reinhardtii	cre|121902
100005	Chlamydomonas reinhardtii	cre|123644
100005	Chlamydomonas reinhardtii	cre|124679
100005	Chlamydomonas reinhardtii	cre|124894
100005	Chlamydomonas reinhardtii	cre|125122
100005	Cyanidioschyzon merolae	cme|CMN173C
100005	Cyanidioschyzon merolae	cme|CMN145C
100005	Dictyostelium discoideum AX4	ddi|DDB0231622
100005	Trypanosoma cruzi	tcr|8741.m00002
100005	Trypanosoma cruzi	tcr|8741.m00001
100005	Trypanosoma cruzi	tcr|7094.m00015
100005	Leishmania major	lma|LmjF19.0030
100005	Leishmania major	lma|LmjF09.1340
100005	Leishmania major	lma|LmjF19.0040
100005	Leishmania major	lma|LmjF17.1220
100005	Leishmania major	lma|LmjF28.0210
100005	Leishmania major	lma|LmjF19.0050
100005	Trypanosoma brucei	tbr|Tb11.02.5250
100005	Trypanosoma brucei	tbr|Tb10.406.0330
100005	Trypanosoma brucei	tbr|Tb10.406.0340
100005	Trypanosoma brucei	tbr|Tb10.406.0350
100005	Trypanosoma brucei	tbr|Tb10.406.0360
100005	Trypanosoma brucei	tbr|Tb10.406.0370
100005	Trypanosoma brucei	tbr|Tb10.406.0380
100005	Trypanosoma brucei	tbr|Tb10.406.0390
100005	Trypanosoma brucei	tbr|Tb10.406.0400
100005	Trypanosoma brucei	tbr|Tb10.406.0410
100005	Trypanosoma brucei	tbr|Tb10.406.0420
100005	Trypanosoma brucei	tbr|Tb10.406.0430
100005	Trypanosoma brucei	tbr|Tb10.406.0440
100005	Trypanosoma brucei	tbr|Tb10.406.0450
100005	Trypanosoma brucei	tbr|Tb10.406.0460
100005	Encephalitozoon cuniculi	ecu|NP_597170.1
100005	Filobasidiella neoformans	cne|186.m03471
100005	Phanerochaete chrysosporium	pha|126738
100005	Saccharomyces cerevisiae	sce|YDR224C
100005	Saccharomyces cerevisiae	sce|YBL002W
100005	Neurospora crassa	ncr|NCU02435
100005	Aspergillus oryzae	aor|AO090020000006
100005	Yarrowia lipolytica	yli|YALI0E26455g
100005	Schizosaccharomyces pombe	spo|SPCC622.09
100005	Debaryomyces hansenii	dha|DEHA0F19712g
100005	Debaryomyces hansenii	dha|DEHA0D18007g
100005	Kluyveromyces lactis	kla|KLLA0F13310g
100005	Kluyveromyces lactis	kla|KLLA0E17391g
100005	Candida glabrata	cgl|CAGL0K11462g
100005	Candida glabrata	cgl|CAGL0C04389g
100005	Eremothecium gossypii	ago|AEL002W
100005	Eremothecium gossypii	ago|AGR183C
100005	Giardia lamblia ATCC 50803	gla|121046
100005	Giardia lamblia ATCC 50803	gla|121045
100005	Theileria parva	the|529.m04613
100005	Theileria parva	the|529.m04271
100005	Theileria annulata	tan|TA07290
100005	Theileria annulata	tan|TA08265
100005	Plasmodium knowlesi strain H	pkn|PKH_142130-1
100005	Plasmodium knowlesi strain H	pkn|PKH_090230-1
100005	Plasmodium falciparum 3D7	pfa|PF07_0054
100005	Plasmodium falciparum 3D7	pfa|PF11_0062
100005	Plasmodium vivax SaI-1	pvi|Pv090935
100005	Plasmodium vivax SaI-1	pvi|Pv122930
100005	Plasmodium berghei	pbe|PB300781.00.0
100005	Plasmodium berghei	pbe|PB001051.00.0
100005	Plasmodium berghei	pbe|PB001306.02.0
100005	Plasmodium chabaudi	pch|PC000195.04.0
100005	Plasmodium chabaudi	pch|PC000354.03.0
100005	Plasmodium chabaudi	pch|PC302253.00.0
100005	Plasmodium yoelii yoelii str. 17XNL	pyo|PY02616
100005	Cryptosporidium parvum	cpa|cgd5_3170
100005	Cryptosporidium parvum	cpa|cgd7_1700
100005	Cryptosporidium hominis	cho|Chro.50055
100005	Cryptosporidium hominis	cho|Chro.70200
100005	Toxoplasma gondii	tgo|50.m03422
100005	Toxoplasma gondii	tgo|541.m02039
100005	Toxoplasma gondii	tgo|25.m00008
100005	Tetrahymena thermophila	tth|90.m00169
100005	Tetrahymena thermophila	tth|25.m00321
100008	Danio rerio	dre|ENSDARP00000080629
100008	Danio rerio	dre|ENSDARP00000075850
100008	Danio rerio	dre|ENSDARP00000073418
100008	Danio rerio	dre|ENSDARP00000072726
100008	Danio rerio	dre|ENSDARP00000072218
100008	Danio rerio	dre|ENSDARP00000072209
100008	Danio rerio	dre|ENSDARP00000072091
100008	Danio rerio	dre|ENSDARP00000068792
100008	Danio rerio	dre|ENSDARP00000068789
100008	Danio rerio	dre|ENSDARP00000068781
100008	Danio rerio	dre|ENSDARP00000068780
100008	Danio rerio	dre|ENSDARP00000067951
100008	Danio rerio	dre|ENSDARP00000067948
100008	Danio rerio	dre|ENSDARP00000067885
100008	Danio rerio	dre|ENSDARP00000048588
100008	Danio rerio	dre|ENSDARP00000055910
100008	Danio rerio	dre|ENSDARP00000063918
100008	Danio rerio	dre|ENSDARP00000057791
100008	Danio rerio	dre|ENSDARP00000057790
100008	Danio rerio	dre|ENSDARP00000057787
100008	Danio rerio	dre|ENSDARP00000055904
100008	Danio rerio	dre|ENSDARP00000055903
100008	Danio rerio	dre|ENSDARP00000055902
100008	Danio rerio	dre|ENSDARP00000055901
100008	Danio rerio	dre|ENSDARP00000046139
100008	Danio rerio	dre|ENSDARP00000050236
100008	Tetraodon nigroviridis	tni|GSTENP00035097001
100008	Tetraodon nigroviridis	tni|GSTENP00016695001
100008	Tetraodon nigroviridis	tni|GSTENP00016689001
100008	Tetraodon nigroviridis	tni|GSTENP00016644001
100008	Tetraodon nigroviridis	tni|GSTENP00016338001
100008	Tetraodon nigroviridis	tni|GSTENP00012609001
100008	Tetraodon nigroviridis	tni|GSTENP00005958001
100008	Tetraodon nigroviridis	tni|GSTENP00001940001
100008	Tetraodon nigroviridis	tni|GSTENP00001799001
100008	Takifugu rubripes	fru|NEWSINFRUP00000182662
100008	Takifugu rubripes	fru|NEWSINFRUP00000180367
100008	Takifugu rubripes	fru|NEWSINFRUP00000181711
100008	Takifugu rubripes	fru|NEWSINFRUP00000129663
100008	Gallus gallus	gga|ENSGALP00000037324
100008	Gallus gallus	gga|ENSGALP00000019169
100008	Gallus gallus	gga|ENSGALP00000037300
100008	Gallus gallus	gga|ENSGALP00000019201
100008	Gallus gallus	gga|ENSGALP00000021742
100008	Gallus gallus	gga|ENSGALP00000037260
100008	Gallus gallus	gga|ENSGALP00000037257
100008	Gallus gallus	gga|ENSGALP00000035159
100008	Gallus gallus	gga|ENSGALP00000021743
100008	Ciona intestinalis	cin|ENSCINP00000029531
100008	Mus musculus	mmu|ENSMUSP00000097294
100008	Mus musculus	mmu|ENSMUSP00000089350
100008	Mus musculus	mmu|ENSMUSP00000089347
100008	Mus musculus	mmu|ENSMUSP00000089342
100008	Mus musculus	mmu|ENSMUSP00000089337
100008	Mus musculus	mmu|ENSMUSP00000089334
100008	Mus musculus	mmu|ENSMUSP00000089301
100008	Mus musculus	mmu|ENSMUSP00000089296
100008	Mus musculus	mmu|ENSMUSP00000088287
100008	Mus musculus	mmu|ENSMUSP00000077290
100008	Mus musculus	mmu|ENSMUSP00000075810
100008	Mus musculus	mmu|ENSMUSP00000078239
100008	Mus musculus	mmu|ENSMUSP00000073561
100008	Mus musculus	mmu|ENSMUSP00000076397
100008	Mus musculus	mmu|ENSMUSP00000056604
100008	Mus musculus	mmu|ENSMUSP00000061247
100008	Mus musculus	mmu|ENSMUSP00000018246
100008	Rattus norvegicus	rno|ENSRNOP00000037126
100008	Rattus norvegicus	rno|ENSRNOP00000042464
100008	Rattus norvegicus	rno|ENSRNOP00000039154
100008	Rattus norvegicus	rno|ENSRNOP00000042325
100008	Rattus norvegicus	rno|ENSRNOP00000042260
100008	Rattus norvegicus	rno|ENSRNOP00000040715
100008	Rattus norvegicus	rno|ENSRNOP00000028770
100008	Rattus norvegicus	rno|ENSRNOP00000028779
100008	Rattus norvegicus	rno|ENSRNOP00000024276
100008	Rattus norvegicus	rno|ENSRNOP00000022630
100008	Homo sapiens	hsa|ENSP00000358164
100008	Homo sapiens	hsa|ENSP00000349430
100008	Homo sapiens	hsa|ENSP00000366994
100008	Homo sapiens	hsa|ENSP00000348924
100008	Homo sapiens	hsa|ENSP00000348531
100008	Homo sapiens	hsa|ENSP00000346676
100008	Homo sapiens	hsa|ENSP00000366574
100008	Homo sapiens	hsa|ENSP00000352442
100008	Homo sapiens	hsa|ENSP00000366560
100008	Homo sapiens	hsa|ENSP00000350580
100008	Homo sapiens	hsa|ENSP00000342886
100008	Homo sapiens	hsa|ENSP00000330559
100008	Homo sapiens	hsa|ENSP00000358151
100008	Homo sapiens	hsa|ENSP00000321744
100008	Homo sapiens	hsa|ENSP00000366962
100008	Homo sapiens	hsa|ENSP00000289316
100008	Homo sapiens	hsa|ENSP00000274764
100008	Homo sapiens	hsa|ENSP00000244601
100008	Caenorhabditis briggsae	cbr|WBGene00041804
100008	Caenorhabditis briggsae	cbr|WBGene00041801
100008	Caenorhabditis briggsae	cbr|WBGene00041797
100008	Caenorhabditis briggsae	cbr|WBGene00038550
100008	Caenorhabditis briggsae	cbr|WBGene00032089
100008	Caenorhabditis briggsae	cbr|WBGene00028398
100008	Caenorhabditis briggsae	cbr|WBGene00028247
100008	Caenorhabditis briggsae	cbr|WBGene00028219
100008	Caenorhabditis briggsae	cbr|WBGene00028216
100008	Caenorhabditis briggsae	cbr|WBGene00024732
100008	Caenorhabditis elegans	cel|WBGene00001889
100008	Caenorhabditis elegans	cel|WBGene00001885
100008	Caenorhabditis elegans	cel|WBGene00001878
100008	Caenorhabditis elegans	cel|WBGene00001894
100008	Caenorhabditis elegans	cel|WBGene00001896
100008	Caenorhabditis elegans	cel|WBGene00001940
100008	Caenorhabditis elegans	cel|WBGene00001936
100008	Caenorhabditis elegans	cel|WBGene00001932
100008	Caenorhabditis elegans	cel|WBGene00001882
100008	Caenorhabditis elegans	cel|WBGene00001903
100008	Caenorhabditis elegans	cel|WBGene00001908
100008	Caenorhabditis elegans	cel|WBGene00001918
100008	Caenorhabditis elegans	cel|WBGene00001926
100008	Caenorhabditis elegans	cel|WBGene00001928
100008	Caenorhabditis elegans	cel|WBGene00001915
100008	Caenorhabditis elegans	cel|WBGene00001922
100008	Brugia malayi	bma|14500.m00157
100008	Brugia malayi	bma|12743.m00017
100008	Brugia malayi	bma|12698.m00329
100008	Drosophila melanogaster	dme|CG33910-PA
100008	Drosophila melanogaster	dme|CG33908-PA
100008	Drosophila melanogaster	dme|CG33906-PA
100008	Drosophila melanogaster	dme|CG33904-PA
100008	Drosophila melanogaster	dme|CG33902-PA
100008	Drosophila melanogaster	dme|CG33900-PA
100008	Drosophila melanogaster	dme|CG33898-PA
100008	Drosophila melanogaster	dme|CG33896-PA
100008	Drosophila melanogaster	dme|CG33894-PA
100008	Drosophila melanogaster	dme|CG33892-PA
100008	Drosophila melanogaster	dme|CG33890-PA
100008	Drosophila melanogaster	dme|CG33888-PA
100008	Drosophila melanogaster	dme|CG33886-PA
100008	Drosophila melanogaster	dme|CG33884-PA
100008	Drosophila melanogaster	dme|CG33882-PA
100008	Drosophila melanogaster	dme|CG33880-PA
100008	Drosophila melanogaster	dme|CG33878-PA
100008	Drosophila melanogaster	dme|CG33876-PA
100008	Drosophila melanogaster	dme|CG33874-PA
100008	Drosophila melanogaster	dme|CG33872-PA
100008	Drosophila melanogaster	dme|CG33870-PA
100008	Drosophila melanogaster	dme|CG33868-PA
100008	Drosophila melanogaster	dme|CG17949-PA
100008	Anopheles gambiae	aga|ENSANGP00000016043
100008	Anopheles gambiae	aga|ENSANGP00000014097
100008	Anopheles gambiae	aga|ENSANGP00000014080
100008	Anopheles gambiae	aga|ENSANGP00000012046
100008	Anopheles gambiae	aga|ENSANGP00000000003
100008	Apis mellifera	ame|XP_001120238.1
100008	Apis mellifera	ame|XP_001122218.1
100008	Apis mellifera	ame|XP_001120889.1
100008	Apis mellifera	ame|XP_001120014.1
100008	Apis mellifera	ame|XP_001119846.1
100008	Aedes aegypti	aed|AAEL015684-PA
100008	Aedes aegypti	aed|AAEL015683-PA
100008	Aedes aegypti	aed|AAEL015682-PA
100008	Aedes aegypti	aed|AAEL015681-PA
100008	Aedes aegypti	aed|AAEL015680-PA
100008	Aedes aegypti	aed|AAEL015679-PA
100008	Aedes aegypti	aed|AAEL015678-PA
100008	Aedes aegypti	aed|AAEL015677-PA
100008	Aedes aegypti	aed|AAEL015676-PA
100008	Aedes aegypti	aed|AAEL015675-PA
100008	Aedes aegypti	aed|AAEL015674-PA
100008	Schistosoma mansoni	sma|Smp_036220
100008	Schistosoma mansoni	sma|Smp_121380
100008	Schistosoma mansoni	sma|Smp_108390
100008	Entamoeba histolytica HM-1:IMSS	ehi|39.m00254
100008	Entamoeba histolytica HM-1:IMSS	ehi|35.m00225
100008	Oryza sativa	osa|12008.m07815
100008	Oryza sativa	osa|12005.m09056
100008	Oryza sativa	osa|12003.m07140
100008	Oryza sativa	osa|12001.m12346
100008	Oryza sativa	osa|12001.m07232
100008	Oryza sativa	osa|12001.m07230
100008	Oryza sativa	osa|12001.m07228
100008	Oryza sativa	osa|12001.m07226
100008	Oryza sativa	osa|12001.m07221
100008	Oryza sativa	osa|12001.m07194
100008	Oryza sativa	osa|12001.m07192
100008	Arabidopsis thaliana	ath|At5g59910.1
100008	Arabidopsis thaliana	ath|At5g22880.1
100008	Arabidopsis thaliana	ath|At5g02570.1
100008	Arabidopsis thaliana	ath|At3g53650.1
100008	Arabidopsis thaliana	ath|At3g46030.1
100008	Arabidopsis thaliana	ath|At3g45980.1
100008	Arabidopsis thaliana	ath|At3g09480.1
100008	Arabidopsis thaliana	ath|At2g37470.1
100008	Arabidopsis thaliana	ath|At2g28720.1
100008	Arabidopsis thaliana	ath|At1g07790.1
100008	Guillardia theta	gth|638270356
100008	Ostreococcus tauri	ota|Ot12g01070
100008	Ostreococcus tauri	ota|Ot08g01890
100008	Thalassiosira pseudonana	tps|170944
100008	Thalassiosira pseudonana	tps|169963
100008	Thalassiosira pseudonana	tps|156149
100008	Thalassiosira pseudonana	tps|151215
100008	Thalassiosira pseudonana	tps|142651
100008	Chlamydomonas reinhardtii	cre|160509
100008	Chlamydomonas reinhardtii	cre|60
100008	Chlamydomonas reinhardtii	cre|648
100008	Chlamydomonas reinhardtii	cre|654
100008	Chlamydomonas reinhardtii	cre|885
100008	Chlamydomonas reinhardtii	cre|168516
100008	Chlamydomonas reinhardtii	cre|172560
100008	Chlamydomonas reinhardtii	cre|181233
100008	Chlamydomonas reinhardtii	cre|97627
100008	Chlamydomonas reinhardtii	cre|97907
100008	Chlamydomonas reinhardtii	cre|98035
100008	Chlamydomonas reinhardtii	cre|98097
100008	Chlamydomonas reinhardtii	cre|100005
100008	Chlamydomonas reinhardtii	cre|100008
100008	Chlamydomonas reinhardtii	cre|100162
100008	Chlamydomonas reinhardtii	cre|100236
100008	Chlamydomonas reinhardtii	cre|100672
100008	Chlamydomonas reinhardtii	cre|100722
100008	Chlamydomonas reinhardtii	cre|102205
100008	Chlamydomonas reinhardtii	cre|107058
100008	Chlamydomonas reinhardtii	cre|107697
100008	Chlamydomonas reinhardtii	cre|108915
100008	Chlamydomonas reinhardtii	cre|109944
100008	Chlamydomonas reinhardtii	cre|112444
100008	Chlamydomonas reinhardtii	cre|112576
100008	Chlamydomonas reinhardtii	cre|112705
100008	Chlamydomonas reinhardtii	cre|112775
100008	Chlamydomonas reinhardtii	cre|115268
100008	Chlamydomonas reinhardtii	cre|121856
100008	Chlamydomonas reinhardtii	cre|121902
100008	Chlamydomonas reinhardtii	cre|123644
100008	Chlamydomonas reinhardtii	cre|124679
100008	Chlamydomonas reinhardtii	cre|124894
100008	Chlamydomonas reinhardtii	cre|125122
100008	Cyanidioschyzon merolae	cme|CMN173C
100008	Cyanidioschyzon merolae	cme|CMN145C
100008	Dictyostelium discoideum AX4	ddi|DDB0231622
100008	Trypanosoma cruzi	tcr|8741.m00002
100008	Trypanosoma cruzi	tcr|8741.m00001
100008	Trypanosoma cruzi	tcr|7094.m00015
100008	Leishmania major	lma|LmjF19.0030
100008	Leishmania major	lma|LmjF09.1340
100008	Leishmania major	lma|LmjF19.0040
100008	Leishmania major	lma|LmjF17.1220
100008	Leishmania major	lma|LmjF28.0210
100008	Leishmania major	lma|LmjF19.0050
100008	Trypanosoma brucei	tbr|Tb11.02.5250
100008	Trypanosoma brucei	tbr|Tb10.406.0330
100008	Trypanosoma brucei	tbr|Tb10.406.0340
100008	Trypanosoma brucei	tbr|Tb10.406.0350
100008	Trypanosoma brucei	tbr|Tb10.406.0360
100008	Trypanosoma brucei	tbr|Tb10.406.0370
100008	Trypanosoma brucei	tbr|Tb10.406.0380
100008	Trypanosoma brucei	tbr|Tb10.406.0390
100008	Trypanosoma brucei	tbr|Tb10.406.0400
100008	Trypanosoma brucei	tbr|Tb10.406.0410
100008	Trypanosoma brucei	tbr|Tb10.406.0420
100008	Trypanosoma brucei	tbr|Tb10.406.0430
100008	Trypanosoma brucei	tbr|Tb10.406.0440
100008	Trypanosoma brucei	tbr|Tb10.406.0450
100008	Trypanosoma brucei	tbr|Tb10.406.0460
100008	Encephalitozoon cuniculi	ecu|NP_597170.1
100008	Filobasidiella neoformans	cne|186.m03471
100008	Phanerochaete chrysosporium	pha|126738
100008	Saccharomyces cerevisiae	sce|YDR224C
100008	Saccharomyces cerevisiae	sce|YBL002W
100008	Neurospora crassa	ncr|NCU02435
100008	Aspergillus oryzae	aor|AO090020000006
100008	Yarrowia lipolytica	yli|YALI0E26455g
100008	Schizosaccharomyces pombe	spo|SPCC622.09
100008	Debaryomyces hansenii	dha|DEHA0F19712g
100008	Debaryomyces hansenii	dha|DEHA0D18007g
100008	Kluyveromyces lactis	kla|KLLA0F13310g
100008	Kluyveromyces lactis	kla|KLLA0E17391g
100008	Candida glabrata	cgl|CAGL0K11462g
100008	Candida glabrata	cgl|CAGL0C04389g
100008	Eremothecium gossypii	ago|AEL002W
100008	Eremothecium gossypii	ago|AGR183C
100008	Giardia lamblia ATCC 50803	gla|121046
100008	Giardia lamblia ATCC 50803	gla|121045
100008	Theileria parva	the|529.m04613
100008	Theileria parva	the|529.m04271
100008	Theileria annulata	tan|TA07290
100008	Theileria annulata	tan|TA08265
100008	Plasmodium knowlesi strain H	pkn|PKH_142130-1
100008	Plasmodium knowlesi strain H	pkn|PKH_090230-1
100008	Plasmodium falciparum 3D7	pfa|PF07_0054
100008	Plasmodium falciparum 3D7	pfa|PF11_0062
100008	Plasmodium vivax SaI-1	pvi|Pv090935
100008	Plasmodium vivax SaI-1	pvi|Pv122930
100008	Plasmodium berghei	pbe|PB300781.00.0
100008	Plasmodium berghei	pbe|PB001051.00.0
100008	Plasmodium berghei	pbe|PB001306.02.0
100008	Plasmodium chabaudi	pch|PC000195.04.0
100008	Plasmodium chabaudi	pch|PC000354.03.0
100008	Plasmodium chabaudi	pch|PC302253.00.0
100008	Plasmodium yoelii yoelii str. 17XNL	pyo|PY02616
100008	Cryptosporidium parvum	cpa|cgd5_3170
100008	Cryptosporidium parvum	cpa|cgd7_1700
100008	Cryptosporidium hominis	cho|Chro.50055
100008	Cryptosporidium hominis	cho|Chro.70200
100008	Toxoplasma gondii	tgo|50.m03422
100008	Toxoplasma gondii	tgo|541.m02039
100008	Toxoplasma gondii	tgo|25.m00008
100008	Tetrahymena thermophila	tth|90.m00169
100008	Tetrahymena thermophila	tth|25.m00321
100020	Danio rerio	dre|ENSDARP00000086333
100020	Danio rerio	dre|ENSDARP00000086314
100020	Danio rerio	dre|ENSDARP00000086302
100020	Danio rerio	dre|ENSDARP00000086292
100020	Danio rerio	dre|ENSDARP00000086280
100020	Danio rerio	dre|ENSDARP00000086260
100020	Danio rerio	dre|ENSDARP00000086256
100020	Danio rerio	dre|ENSDARP00000083208
100020	Danio rerio	dre|ENSDARP00000083201
100020	Danio rerio	dre|ENSDARP00000082926
100020	Danio rerio	dre|ENSDARP00000082327
100020	Danio rerio	dre|ENSDARP00000082298
100020	Danio rerio	dre|ENSDARP00000082287
100020	Danio rerio	dre|ENSDARP00000082253
100020	Danio rerio	dre|ENSDARP00000082238
100020	Danio rerio	dre|ENSDARP00000082231
100020	Danio rerio	dre|ENSDARP00000080657
100020	Danio rerio	dre|ENSDARP00000080653
100020	Danio rerio	dre|ENSDARP00000080645
100020	Danio rerio	dre|ENSDARP00000080639
100020	Danio rerio	dre|ENSDARP00000080631
100020	Danio rerio	dre|ENSDARP00000080626
100020	Danio rerio	dre|ENSDARP00000080620
100020	Danio rerio	dre|ENSDARP00000080548
100020	Danio rerio	dre|ENSDARP00000080536
100020	Danio rerio	dre|ENSDARP00000080530
100020	Danio rerio	dre|ENSDARP00000080527
100020	Danio rerio	dre|ENSDARP00000080525
100020	Danio rerio	dre|ENSDARP00000080316
100020	Danio rerio	dre|ENSDARP00000079859
100020	Danio rerio	dre|ENSDARP00000077840
100020	Danio rerio	dre|ENSDARP00000077833
100020	Danio rerio	dre|ENSDARP00000077832
100020	Tetraodon nigroviridis	tni|GSTENP00016697001
100020	Tetraodon nigroviridis	tni|GSTENP00016696001
100020	Tetraodon nigroviridis	tni|GSTENP00016643001
100020	Tetraodon nigroviridis	tni|GSTENP00016631001
100020	Tetraodon nigroviridis	tni|GSTENP00009249001
100020	Tetraodon nigroviridis	tni|GSTENP00008739001
100020	Tetraodon nigroviridis	tni|GSTENP00002547001
100020	Tetraodon nigroviridis	tni|GSTENP00000189001
100020	Takifugu rubripes	fru|NEWSINFRUP00000178529
100020	Takifugu rubripes	fru|NEWSINFRUP00000182338
100020	Takifugu rubripes	fru|NEWSINFRUP00000181724
100020	Takifugu rubripes	fru|NEWSINFRUP00000180825
100020	Takifugu rubripes	fru|NEWSINFRUP00000179804
100020	Takifugu rubripes	fru|NEWSINFRUP00000178952
100020	Takifugu rubripes	fru|NEWSINFRUP00000178659
100020	Takifugu rubripes	fru|NEWSINFRUP00000179746
100020	Takifugu rubripes	fru|NEWSINFRUP00000178454
100020	Takifugu rubripes	fru|NEWSINFRUP00000179787
100020	Takifugu rubripes	fru|NEWSINFRUP00000183036
100020	Takifugu rubripes	fru|NEWSINFRUP00000168768
100020	Takifugu rubripes	fru|NEWSINFRUP00000149680
100020	Gallus gallus	gga|ENSGALP00000037319
100020	Gallus gallus	gga|ENSGALP00000037309
100020	Gallus gallus	gga|ENSGALP00000037296
100020	Gallus gallus	gga|ENSGALP00000037292
100020	Gallus gallus	gga|ENSGALP00000037289
100020	Gallus gallus	gga|ENSGALP00000019191
100020	Ciona intestinalis	cin|ENSCINP00000027261
100020	Mus musculus	mmu|ENSMUSP00000089341
100020	Mus musculus	mmu|ENSMUSP00000089340
100020	Mus musculus	mmu|ENSMUSP00000089305
100020	Mus musculus	mmu|ENSMUSP00000089294
100020	Mus musculus	mmu|ENSMUSP00000088283
100020	Mus musculus	mmu|ENSMUSP00000085006
100020	Mus musculus	mmu|ENSMUSP00000072770
100020	Mus musculus	mmu|ENSMUSP00000078091
100020	Mus musculus	mmu|ENSMUSP00000077653
100020	Mus musculus	mmu|ENSMUSP00000080695
100020	Mus musculus	mmu|ENSMUSP00000075860
100020	Mus musculus	mmu|ENSMUSP00000078039
100020	Mus musculus	mmu|ENSMUSP00000075026
100020	Rattus norvegicus	rno|ENSRNOP00000034519
100020	Rattus norvegicus	rno|ENSRNOP00000039070
100020	Rattus norvegicus	rno|ENSRNOP00000042649
100020	Rattus norvegicus	rno|ENSRNOP00000039949
100020	Rattus norvegicus	rno|ENSRNOP00000039602
100020	Rattus norvegicus	rno|ENSRNOP00000041383
100020	Rattus norvegicus	rno|ENSRNOP00000046288
100020	Rattus norvegicus	rno|ENSRNOP00000045905
100020	Rattus norvegicus	rno|ENSRNOP00000041042
100020	Rattus norvegicus	rno|ENSRNOP00000042411
100020	Homo sapiens	hsa|ENSP00000348258
100020	Homo sapiens	hsa|ENSP00000353624
100020	Homo sapiens	hsa|ENSP00000366687
100020	Homo sapiens	hsa|ENSP00000366974
100020	Homo sapiens	hsa|ENSP00000350159
100020	Homo sapiens	hsa|ENSP00000350767
100020	Homo sapiens	hsa|ENSP00000347168
100020	Homo sapiens	hsa|ENSP00000367034
100020	Homo sapiens	hsa|ENSP00000343282
100020	Homo sapiens	hsa|ENSP00000358162
100020	Homo sapiens	hsa|ENSP00000358153
100020	Homo sapiens	hsa|ENSP00000289352
100020	Homo sapiens	hsa|ENSP00000244484
100020	Caenorhabditis briggsae	cbr|WBGene00038552
100020	Caenorhabditis briggsae	cbr|WBGene00028397
100020	Caenorhabditis briggsae	cbr|WBGene00028394
100020	Caenorhabditis briggsae	cbr|WBGene00028248
100020	Caenorhabditis briggsae	cbr|WBGene00028218
100020	Caenorhabditis briggsae	cbr|WBGene00028215
100020	Caenorhabditis elegans	cel|WBGene00001875
100020	Caenorhabditis elegans	cel|WBGene00001902
100020	Caenorhabditis elegans	cel|WBGene00001892
100020	Caenorhabditis elegans	cel|WBGene00001912
100020	Caenorhabditis elegans	cel|WBGene00001934
100020	Caenorhabditis elegans	cel|WBGene00001930
100020	Caenorhabditis elegans	cel|WBGene00001879
100020	Caenorhabditis elegans	cel|WBGene00001938
100020	Caenorhabditis elegans	cel|WBGene00001905
100020	Caenorhabditis elegans	cel|WBGene00001924
100020	Caenorhabditis elegans	cel|WBGene00001911
100020	Caenorhabditis elegans	cel|WBGene00001920
100020	Brugia malayi	bma|14972.m07028
100020	Brugia malayi	bma|12698.m00330
100020	Drosophila melanogaster	dme|CG33909-PA
100020	Drosophila melanogaster	dme|CG33907-PA
100020	Drosophila melanogaster	dme|CG33905-PA
100020	Drosophila melanogaster	dme|CG33903-PA
100020	Drosophila melanogaster	dme|CG33901-PA
100020	Drosophila melanogaster	dme|CG33899-PA
100020	Drosophila melanogaster	dme|CG33897-PA
100020	Drosophila melanogaster	dme|CG33895-PA
100020	Drosophila melanogaster	dme|CG33893-PA
100020	Drosophila melanogaster	dme|CG33891-PA
100020	Drosophila melanogaster	dme|CG33889-PA
100020	Drosophila melanogaster	dme|CG33887-PA
100020	Drosophila melanogaster	dme|CG33885-PA
100020	Drosophila melanogaster	dme|CG33883-PA
100020	Drosophila melanogaster	dme|CG33881-PA
100020	Drosophila melanogaster	dme|CG33879-PA
100020	Drosophila melanogaster	dme|CG33877-PA
100020	Drosophila melanogaster	dme|CG33875-PA
100020	Drosophila melanogaster	dme|CG33873-PA
100020	Drosophila melanogaster	dme|CG33871-PA
100020	Drosophila melanogaster	dme|CG33869-PA
100020	Drosophila melanogaster	dme|CG3379-PC
100020	Drosophila melanogaster	dme|CG31611-PA
100020	Anopheles gambiae	aga|ENSANGP00000032070
100020	Anopheles gambiae	aga|ENSANGP00000032066
100020	Anopheles gambiae	aga|ENSANGP00000032065
100020	Anopheles gambiae	aga|ENSANGP00000032063
100020	Anopheles gambiae	aga|ENSANGP00000032055
100020	Anopheles gambiae	aga|ENSANGP00000031919
100020	Anopheles gambiae	aga|ENSANGP00000018626
100020	Anopheles gambiae	aga|ENSANGP00000015255
100020	Apis mellifera	ame|XP_001120066.1
100020	Apis mellifera	ame|XP_001120988.1
100020	Apis mellifera	ame|XP_001119948.1
100020	Aedes aegypti	aed|AAEL013709-PA
100020	Aedes aegypti	aed|AAEL011999-PA
100020	Aedes aegypti	aed|AAEL003866-PA
100020	Aedes aegypti	aed|AAEL003863-PA
100020	Aedes aegypti	aed|AAEL003846-PA
100020	Aedes aegypti	aed|AAEL003838-PA
100020	Aedes aegypti	aed|AAEL003833-PA
100020	Aedes aegypti	aed|AAEL003823-PA
100020	Aedes aegypti	aed|AAEL003814-PA
100020	Aedes aegypti	aed|AAEL003689-PA
100020	Aedes aegypti	aed|AAEL003673-PA
100020	Aedes aegypti	aed|AAEL000517-PA
100020	Aedes aegypti	aed|AAEL000513-PA
100020	Aedes aegypti	aed|AAEL000501-PA
100020	Aedes aegypti	aed|AAEL000490-PA
100020	Schistosoma mansoni	sma|Smp_053300
100020	Schistosoma mansoni	sma|Smp_053310
100020	Schistosoma mansoni	sma|Smp_053290
100020	Schistosoma mansoni	sma|Smp_053390
100020	Entamoeba histolytica HM-1:IMSS	ehi|444.m00042
100020	Entamoeba histolytica HM-1:IMSS	ehi|25.m00257
100020	Oryza sativa	osa|12010.m06709
100020	Oryza sativa	osa|12009.m06749
100020	Oryza sativa	osa|12009.m05786
100020	Oryza sativa	osa|12007.m07901
100020	Oryza sativa	osa|12005.m08084
100020	Oryza sativa	osa|12005.m08053
100020	Oryza sativa	osa|12004.m09876
100020	Oryza sativa	osa|12003.m05818
100020	Oryza sativa	osa|12002.m09631
100020	Oryza sativa	osa|12001.m12315
100020	Arabidopsis thaliana	ath|At5g59970.1
100020	Arabidopsis thaliana	ath|At5g59690.1
100020	Arabidopsis thaliana	ath|At3g53730.1
100020	Arabidopsis thaliana	ath|At3g46320.1
100020	Arabidopsis thaliana	ath|At3g45930.1
100020	Arabidopsis thaliana	ath|At2g28740.1
100020	Arabidopsis thaliana	ath|At1g07820.2
100020	Arabidopsis thaliana	ath|At1g07820.1
100020	Arabidopsis thaliana	ath|At1g07660.1
100020	Guillardia theta	gth|638270190
100020	Ostreococcus tauri	ota|Ot01g06200
100020	Thalassiosira pseudonana	tps|171669
100020	Thalassiosira pseudonana	tps|171668
100020	Thalassiosira pseudonana	tps|171532
100020	Thalassiosira pseudonana	tps|170941
100020	Thalassiosira pseudonana	tps|170012
100020	Thalassiosira pseudonana	tps|169471
100020	Chlamydomonas reinhardtii	cre|160490
100020	Chlamydomonas reinhardtii	cre|144564
100020	Chlamydomonas reinhardtii	cre|579
100020	Chlamydomonas reinhardtii	cre|653
100020	Chlamydomonas reinhardtii	cre|796
100020	Chlamydomonas reinhardtii	cre|167163
100020	Chlamydomonas reinhardtii	cre|167195
100020	Chlamydomonas reinhardtii	cre|168515
100020	Chlamydomonas reinhardtii	cre|181346
100020	Chlamydomonas reinhardtii	cre|97581
100020	Chlamydomonas reinhardtii	cre|97613
100020	Chlamydomonas reinhardtii	cre|97616
100020	Chlamydomonas reinhardtii	cre|97647
100020	Chlamydomonas reinhardtii	cre|97742
100020	Chlamydomonas reinhardtii	cre|98022
100020	Chlamydomonas reinhardtii	cre|98181
100020	Chlamydomonas reinhardtii	cre|99975
100020	Chlamydomonas reinhardtii	cre|99976
100020	Chlamydomonas reinhardtii	cre|100020
100020	Chlamydomonas reinhardtii	cre|100611
100020	Chlamydomonas reinhardtii	cre|100662
100020	Chlamydomonas reinhardtii	cre|106054
100020	Chlamydomonas reinhardtii	cre|110341
100020	Chlamydomonas reinhardtii	cre|112470
100020	Chlamydomonas reinhardtii	cre|112559
100020	Chlamydomonas reinhardtii	cre|112822
100020	Chlamydomonas reinhardtii	cre|114706
100020	Chlamydomonas reinhardtii	cre|115475
100020	Chlamydomonas reinhardtii	cre|121757
100020	Chlamydomonas reinhardtii	cre|121805
100020	Chlamydomonas reinhardtii	cre|121845
100020	Chlamydomonas reinhardtii	cre|123650
100020	Chlamydomonas reinhardtii	cre|124193
100020	Chlamydomonas reinhardtii	cre|124889
100020	Cyanidioschyzon merolae	cme|CMN169C
100020	Cyanidioschyzon merolae	cme|CMN166C
100020	Dictyostelium discoideum AX4	ddi|DDB0216310
100020	Dictyostelium discoideum AX4	ddi|DDB0216311
100020	Trypanosoma cruzi	tcr|7537.m00004
100020	Trypanosoma cruzi	tcr|7537.m00003
100020	Trypanosoma cruzi	tcr|7537.m00002
100020	Trypanosoma cruzi	tcr|7537.m00001
100020	Trypanosoma cruzi	tcr|7536.m00017
100020	Trypanosoma cruzi	tcr|7399.m00017
100020	Trypanosoma cruzi	tcr|7399.m00016
100020	Trypanosoma cruzi	tcr|7399.m00015
100020	Leishmania major	lma|LmjF06.0010
100020	Leishmania major	lma|LmjF36.0020
100020	Leishmania major	lma|LmjF31.3180
100020	Leishmania major	lma|LmjF15.0010
100020	Leishmania major	lma|LmjF25.2450
100020	Leishmania major	lma|LmjF02.0020
100020	Leishmania major	lma|LmjF35.1310
100020	Trypanosoma brucei	tbr|Tb927.5.4260/Tb05.45E22.560
100020	Trypanosoma brucei	tbr|Tb927.5.4250/Tb05.45E22.550
100020	Trypanosoma brucei	tbr|Tb927.5.4240/Tb05.45E22.540
100020	Trypanosoma brucei	tbr|Tb927.5.4230/Tb05.45E22.530
100020	Trypanosoma brucei	tbr|Tb927.5.4220/Tb05.45E22.520
100020	Trypanosoma brucei	tbr|Tb927.5.4210/Tb05.45E22.510
100020	Trypanosoma brucei	tbr|Tb927.5.4200/Tb05.45E22.500
100020	Trypanosoma brucei	tbr|Tb927.5.4190/Tb05.45E22.490
100020	Trypanosoma brucei	tbr|Tb927.5.4180/Tb05.45E22.480
100020	Trypanosoma brucei	tbr|Tb927.5.4170/Tb05.45E22.470
100020	Encephalitozoon cuniculi	ecu|XP_955597.1
100020	Filobasidiella neoformans	cne|179.m00147
100020	Phanerochaete chrysosporium	pha|135884
100020	Phanerochaete chrysosporium	pha|125922
100020	Phanerochaete chrysosporium	pha|2151
100020	Phanerochaete chrysosporium	pha|2132
100020	Saccharomyces cerevisiae	sce|YNL030W
100020	Saccharomyces cerevisiae	sce|YBR009C
100020	Neurospora crassa	ncr|NCU01634
100020	Neurospora crassa	ncr|NCU00212
100020	Aspergillus oryzae	aor|AO090026000189
100020	Aspergillus oryzae	aor|AO090012000496
100020	Yarrowia lipolytica	yli|YALI0F25883g
100020	Yarrowia lipolytica	yli|YALI0C11385g
100020	Schizosaccharomyces pombe	spo|SPBC8D2.03c
100020	Schizosaccharomyces pombe	spo|SPBC1105.12
100020	Schizosaccharomyces pombe	spo|SPAC1834.03c
100020	Debaryomyces hansenii	dha|DEHA0D13992g
100020	Debaryomyces hansenii	dha|DEHA0A10890g
100020	Kluyveromyces lactis	kla|KLLA0E17655g
100020	Kluyveromyces lactis	kla|KLLA0E08613g
100020	Candida glabrata	cgl|CAGL0M06677g
100020	Candida glabrata	cgl|CAGL0H09834g
100020	Candida glabrata	cgl|CAGL0C04136g
100020	Eremothecium gossypii	ago|ADL201W
100020	Giardia lamblia ATCC 50803	gla|135003
100020	Giardia lamblia ATCC 50803	gla|135002
100020	Giardia lamblia ATCC 50803	gla|135001
100020	Theileria parva	the|529.m03996
100020	Theileria parva	the|529.m03994
100020	Theileria annulata	tan|TA10545
100020	Theileria annulata	tan|TA10535
100020	Plasmodium knowlesi strain H	pkn|PKH_090220-1
100020	Plasmodium falciparum 3D7	pfa|PF11_0061
100020	Plasmodium vivax SaI-1	pvi|Pv090930
100020	Cryptosporidium parvum	cpa|cgd8_5230
100020	Cryptosporidium hominis	cho|Chro.80597
100020	Toxoplasma gondii	tgo|49.m03134
100020	Tetrahymena thermophila	tth|62.m00268
100020	Tetrahymena thermophila	tth|15.m00378
100021	Danio rerio	dre|ENSDARP00000075853
100021	Danio rerio	dre|ENSDARP00000075836
100021	Danio rerio	dre|ENSDARP00000075812
100021	Danio rerio	dre|ENSDARP00000075805
100021	Danio rerio	dre|ENSDARP00000068793
100021	Danio rerio	dre|ENSDARP00000068786
100021	Danio rerio	dre|ENSDARP00000068777
100021	Danio rerio	dre|ENSDARP00000067949
100021	Danio rerio	dre|ENSDARP00000067946
100021	Danio rerio	dre|ENSDARP00000067944
100021	Danio rerio	dre|ENSDARP00000067942
100021	Danio rerio	dre|ENSDARP00000067892
100021	Danio rerio	dre|ENSDARP00000067887
100021	Danio rerio	dre|ENSDARP00000067882
100021	Danio rerio	dre|ENSDARP00000067881
100021	Danio rerio	dre|ENSDARP00000066544
100021	Danio rerio	dre|ENSDARP00000047268
100021	Danio rerio	dre|ENSDARP00000006849
100021	Tetraodon nigroviridis	tni|GSTENP00026782001
100021	Tetraodon nigroviridis	tni|GSTENP00021897001
100021	Tetraodon nigroviridis	tni|GSTENP00021717001
100021	Tetraodon nigroviridis	tni|GSTENP00016691001
100021	Tetraodon nigroviridis	tni|GSTENP00016641001
100021	Tetraodon nigroviridis	tni|GSTENP00016633001
100021	Tetraodon nigroviridis	tni|GSTENP00014557001
100021	Tetraodon nigroviridis	tni|GSTENP00003435001
100021	Takifugu rubripes	fru|NEWSINFRUP00000178895
100021	Takifugu rubripes	fru|NEWSINFRUP00000151524
100021	Gallus gallus	gga|ENSGALP00000019166
100021	Gallus gallus	gga|ENSGALP00000037310
100021	Gallus gallus	gga|ENSGALP00000037294
100021	Gallus gallus	gga|ENSGALP00000019185
100021	Gallus gallus	gga|ENSGALP00000031319
100021	Gallus gallus	gga|ENSGALP00000003584
100021	Ciona intestinalis	cin|ENSCINP00000005615
100021	Mus musculus	mmu|ENSMUSP00000097295
100021	Mus musculus	mmu|ENSMUSP00000096442
100021	Mus musculus	mmu|ENSMUSP00000088281
100021	Mus musculus	mmu|ENSMUSP00000088284
100021	Mus musculus	mmu|ENSMUSP00000089348
100021	Mus musculus	mmu|ENSMUSP00000089346
100021	Mus musculus	mmu|ENSMUSP00000089303
100021	Mus musculus	mmu|ENSMUSP00000089295
100021	Mus musculus	mmu|ENSMUSP00000089293
100021	Mus musculus	mmu|ENSMUSP00000088286
100021	Mus musculus	mmu|ENSMUSP00000075901
100021	Mus musculus	mmu|ENSMUSP00000079670
100021	Mus musculus	mmu|ENSMUSP00000079816
100021	Mus musculus	mmu|ENSMUSP00000074994
100021	Rattus norvegicus	rno|ENSRNOP00000044831
100021	Rattus norvegicus	rno|ENSRNOP00000043798
100021	Rattus norvegicus	rno|ENSRNOP00000056090
100021	Rattus norvegicus	rno|ENSRNOP00000040167
100021	Rattus norvegicus	rno|ENSRNOP00000044600
100021	Rattus norvegicus	rno|ENSRNOP00000004329
100021	Homo sapiens	hsa|ENSP00000358175
100021	Homo sapiens	hsa|ENSP00000358160
100021	Homo sapiens	hsa|ENSP00000358154
100021	Homo sapiens	hsa|ENSP00000367062
100021	Homo sapiens	hsa|ENSP00000366999
100021	Homo sapiens	hsa|ENSP00000352252
100021	Homo sapiens	hsa|ENSP00000353581
100021	Homo sapiens	hsa|ENSP00000348500
100021	Homo sapiens	hsa|ENSP00000367058
100021	Homo sapiens	hsa|ENSP00000364327
100021	Homo sapiens	hsa|ENSP00000333277
100021	Homo sapiens	hsa|ENSP00000329554
100021	Homo sapiens	hsa|ENSP00000319632
100021	Homo sapiens	hsa|ENSP00000355778
100021	Homo sapiens	hsa|ENSP00000254810
100021	Homo sapiens	hsa|ENSP00000244661
100021	Homo sapiens	hsa|ENSP00000230495
100021	Caenorhabditis briggsae	cbr|WBGene00036684
100021	Caenorhabditis elegans	cel|WBGene00001891
100021	Caenorhabditis elegans	cel|WBGene00001901
100021	Caenorhabditis elegans	cel|WBGene00001933
100021	Caenorhabditis elegans	cel|WBGene00001929
100021	Caenorhabditis elegans	cel|WBGene00001880
100021	Caenorhabditis elegans	cel|WBGene00001945
100021	Caenorhabditis elegans	cel|WBGene00001937
100021	Caenorhabditis elegans	cel|WBGene00001906
100021	Caenorhabditis elegans	cel|WBGene00001916
100021	Caenorhabditis elegans	cel|WBGene00001923
100021	Caenorhabditis elegans	cel|WBGene00001919
100021	Brugia malayi	bma|14972.m07711
100021	Brugia malayi	bma|14950.m01791
100021	Brugia malayi	bma|12698.m00326
100021	Drosophila melanogaster	dme|CG8989-PB
100021	Drosophila melanogaster	dme|CG5825-PA
100021	Drosophila melanogaster	dme|CG33866-PA
100021	Drosophila melanogaster	dme|CG33863-PA
100021	Drosophila melanogaster	dme|CG33860-PA
100021	Drosophila melanogaster	dme|CG33857-PA
100021	Drosophila melanogaster	dme|CG33854-PA
100021	Drosophila melanogaster	dme|CG33851-PA
100021	Drosophila melanogaster	dme|CG33848-PA
100021	Drosophila melanogaster	dme|CG33845-PA
100021	Drosophila melanogaster	dme|CG33842-PA
100021	Drosophila melanogaster	dme|CG33839-PA
100021	Drosophila melanogaster	dme|CG33836-PA
100021	Drosophila melanogaster	dme|CG33833-PA
100021	Drosophila melanogaster	dme|CG33830-PA
100021	Drosophila melanogaster	dme|CG33827-PA
100021	Drosophila melanogaster	dme|CG33824-PA
100021	Drosophila melanogaster	dme|CG33821-PA
100021	Drosophila melanogaster	dme|CG33818-PA
100021	Drosophila melanogaster	dme|CG33815-PA
100021	Drosophila melanogaster	dme|CG33812-PA
100021	Drosophila melanogaster	dme|CG33809-PA
100021	Drosophila melanogaster	dme|CG33806-PA
100021	Drosophila melanogaster	dme|CG33803-PA
100021	Drosophila melanogaster	dme|CG31613-PA
100021	Anopheles gambiae	aga|ENSANGP00000018496
100021	Anopheles gambiae	aga|ENSANGP00000014197
100021	Anopheles gambiae	aga|ENSANGP00000014183
100021	Apis mellifera	ame|XP_001120132.1
100021	Apis mellifera	ame|XP_001121026.1
100021	Apis mellifera	ame|XP_624499.1
100021	Apis mellifera	ame|XP_001120696.1
100021	Apis mellifera	ame|XP_001120304.1
100021	Aedes aegypti	aed|AAEL012072-PA
100021	Aedes aegypti	aed|AAEL011424-PA
100021	Aedes aegypti	aed|AAEL006158-PA
100021	Aedes aegypti	aed|AAEL003856-PA
100021	Aedes aegypti	aed|AAEL003852-PA
100021	Aedes aegypti	aed|AAEL003850-PA
100021	Aedes aegypti	aed|AAEL003836-PA
100021	Aedes aegypti	aed|AAEL003828-PA
100021	Aedes aegypti	aed|AAEL003685-PA
100021	Aedes aegypti	aed|AAEL003659-PA
100021	Aedes aegypti	aed|AAEL000506-PA
100021	Aedes aegypti	aed|AAEL000492-PA
100021	Aedes aegypti	aed|AAEL000482-PA
100021	Schistosoma mansoni	sma|Smp_074610
100021	Schistosoma mansoni	sma|Smp_082240
100021	Schistosoma mansoni	sma|Smp_089860
100021	Entamoeba histolytica HM-1:IMSS	ehi|153.m00096
100021	Entamoeba histolytica HM-1:IMSS	ehi|139.m00118
100021	Entamoeba histolytica HM-1:IMSS	ehi|84.m00141
100021	Entamoeba histolytica HM-1:IMSS	ehi|6.m00462
100021	Oryza sativa	osa|12011.m04769
100021	Oryza sativa	osa|12006.m05376
100021	Oryza sativa	osa|12006.m05371
100021	Oryza sativa	osa|12006.m05134
100021	Oryza sativa	osa|12005.m07859
100021	Oryza sativa	osa|12004.m08518
100021	Oryza sativa	osa|12003.m34877
100021	Oryza sativa	osa|12003.m08058
100021	Oryza sativa	osa|12001.m12578
100021	Arabidopsis thaliana	ath|At5g65360.1
100021	Arabidopsis thaliana	ath|At5g10980.1
100021	Arabidopsis thaliana	ath|At5g10400.1
100021	Arabidopsis thaliana	ath|At5g10390.1
100021	Arabidopsis thaliana	ath|At4g40040.1
100021	Arabidopsis thaliana	ath|At4g40030.1
100021	Arabidopsis thaliana	ath|At3g27360.1
100021	Arabidopsis thaliana	ath|At1g75600.1
100021	Arabidopsis thaliana	ath|At1g09200.1
100021	Guillardia theta	gth|638270189
100021	Ostreococcus tauri	ota|Ot11g02340
100021	Thalassiosira pseudonana	tps|172474
100021	Thalassiosira pseudonana	tps|171590
100021	Thalassiosira pseudonana	tps|171530
100021	Thalassiosira pseudonana	tps|170896
100021	Thalassiosira pseudonana	tps|169959
100021	Thalassiosira pseudonana	tps|169520
100021	Chlamydomonas reinhardtii	cre|155704
100021	Chlamydomonas reinhardtii	cre|156530
100021	Chlamydomonas reinhardtii	cre|24435
100021	Chlamydomonas reinhardtii	cre|63
100021	Chlamydomonas reinhardtii	cre|88
100021	Chlamydomonas reinhardtii	cre|184
100021	Chlamydomonas reinhardtii	cre|221
100021	Chlamydomonas reinhardtii	cre|243
100021	Chlamydomonas reinhardtii	cre|255
100021	Chlamydomonas reinhardtii	cre|580
100021	Chlamydomonas reinhardtii	cre|581
100021	Chlamydomonas reinhardtii	cre|642
100021	Chlamydomonas reinhardtii	cre|795
100021	Chlamydomonas reinhardtii	cre|798
100021	Chlamydomonas reinhardtii	cre|811
100021	Chlamydomonas reinhardtii	cre|823
100021	Chlamydomonas reinhardtii	cre|844
100021	Chlamydomonas reinhardtii	cre|849
100021	Chlamydomonas reinhardtii	cre|869
100021	Chlamydomonas reinhardtii	cre|916
100021	Chlamydomonas reinhardtii	cre|167003
100021	Chlamydomonas reinhardtii	cre|167030
100021	Chlamydomonas reinhardtii	cre|167094
100021	Chlamydomonas reinhardtii	cre|167194
100021	Chlamydomonas reinhardtii	cre|167230
100021	Chlamydomonas reinhardtii	cre|169652
100021	Chlamydomonas reinhardtii	cre|170323
100021	Chlamydomonas reinhardtii	cre|177149
100021	Chlamydomonas reinhardtii	cre|178494
100021	Chlamydomonas reinhardtii	cre|178537
100021	Chlamydomonas reinhardtii	cre|181270
100021	Chlamydomonas reinhardtii	cre|97639
100021	Chlamydomonas reinhardtii	cre|97703
100021	Chlamydomonas reinhardtii	cre|100021
100021	Chlamydomonas reinhardtii	cre|112300
100021	Chlamydomonas reinhardtii	cre|112631
100021	Chlamydomonas reinhardtii	cre|114955
100021	Chlamydomonas reinhardtii	cre|123665
100021	Cyanidioschyzon merolae	cme|CMN176C
100021	Cyanidioschyzon merolae	cme|CMN165C
100021	Dictyostelium discoideum AX4	ddi|DDB0191157
100021	Trypanosoma cruzi	tcr|6741.m00005
100021	Trypanosoma cruzi	tcr|6741.m00004
100021	Leishmania major	lma|LmjF16.0610
100021	Leishmania major	lma|LmjF16.0570
100021	Leishmania major	lma|LmjF10.0870
100021	Leishmania major	lma|LmjF16.0600
100021	Leishmania major	lma|LmjF16.0575
100021	Leishmania major	lma|LmjF10.0990
100021	Trypanosoma brucei	tbr|Tb927.1.2550
100021	Trypanosoma brucei	tbr|Tb927.1.2530
100021	Trypanosoma brucei	tbr|Tb927.1.2510
100021	Trypanosoma brucei	tbr|Tb927.1.2490
100021	Trypanosoma brucei	tbr|Tb927.1.2470
100021	Trypanosoma brucei	tbr|Tb927.1.2450
100021	Trypanosoma brucei	tbr|Tb927.1.2430
100021	Encephalitozoon cuniculi	ecu|NP_597654.1
100021	Encephalitozoon cuniculi	ecu|XP_955598.1
100021	Filobasidiella neoformans	cne|186.m03472
100021	Filobasidiella neoformans	cne|185.m02600
100021	Phanerochaete chrysosporium	pha|44376
100021	Phanerochaete chrysosporium	pha|44142
100021	Phanerochaete chrysosporium	pha|44135
100021	Phanerochaete chrysosporium	pha|33980
100021	Saccharomyces cerevisiae	sce|YNL031C
100021	Saccharomyces cerevisiae	sce|YBR010W
100021	Neurospora crassa	ncr|NCU01635
100021	Aspergillus oryzae	aor|AO090012000495
100021	Yarrowia lipolytica	yli|YALI0F25905g
100021	Schizosaccharomyces pombe	spo|SPAC1834.04
100021	Schizosaccharomyces pombe	spo|SPBC8D2.04
100021	Schizosaccharomyces pombe	spo|SPBC1105.11c
100021	Debaryomyces hansenii	dha|DEHA0F02860g
100021	Debaryomyces hansenii	dha|DEHA0D13970g
100021	Debaryomyces hansenii	dha|DEHA0A10912g
100021	Kluyveromyces lactis	kla|KLLA0E17677g
100021	Kluyveromyces lactis	kla|KLLA0E08591g
100021	Candida glabrata	cgl|CAGL0M06655g
100021	Candida glabrata	cgl|CAGL0H09856g
100021	Candida glabrata	cgl|CAGL0C04114g
100021	Eremothecium gossypii	ago|AER013W
100021	Giardia lamblia ATCC 50803	gla|135231
100021	Giardia lamblia ATCC 50803	gla|14212
100021	Theileria parva	the|529.m04359
100021	Theileria parva	the|530.m03012
100021	Theileria annulata	tan|TA05395
100021	Theileria annulata	tan|TA07840
100021	Plasmodium knowlesi strain H	pkn|PKH_113870-1
100021	Plasmodium knowlesi strain H	pkn|PKH_113150-1
100021	Plasmodium knowlesi strain H	pkn|PKH_121920-1
100021	Plasmodium falciparum 3D7	pfa|PFF0865w
100021	Plasmodium falciparum 3D7	pfa|PF13_0185
100021	Plasmodium falciparum 3D7	pfa|PFF0510w
100021	Plasmodium vivax SaI-1	pvi|Pv114020
100021	Plasmodium vivax SaI-1	pvi|Pv113665
100021	Plasmodium vivax SaI-1	pvi|Pv082615
100021	Plasmodium berghei	pbe|PB001018.00.0
100021	Plasmodium chabaudi	pch|PC001185.02.0
100021	Plasmodium yoelii yoelii str. 17XNL	pyo|PY00496
100021	Plasmodium yoelii yoelii str. 17XNL	pyo|PY05073
100021	Plasmodium yoelii yoelii str. 17XNL	pyo|PY01762
100021	Cryptosporidium parvum	cpa|cgd4_3220
100021	Cryptosporidium parvum	cpa|cgd3_2540
100021	Cryptosporidium hominis	cho|Chro.30294
100021	Cryptosporidium hominis	cho|Chro.40366
100021	Toxoplasma gondii	tgo|38.m00006
100021	Toxoplasma gondii	tgo|55.m00013
100021	Tetrahymena thermophila	tth|15.m00379
100021	Tetrahymena thermophila	tth|1.m00975
100021	Tetrahymena thermophila	tth|1.m00972
100022	Chlamydomonas reinhardtii	cre|185806
100022	Chlamydomonas reinhardtii	cre|131583
100022	Chlamydomonas reinhardtii	cre|132038
100022	Chlamydomonas reinhardtii	cre|100022
100022	Chlamydomonas reinhardtii	cre|122698
100030	Oryza sativa	osa|12001.m150576
100030	Arabidopsis thaliana	ath|At3g05625.1
100030	Ostreococcus tauri	ota|Ot03g04600
100030	Thalassiosira pseudonana	tps|133992
100030	Chlamydomonas reinhardtii	cre|100030
100030	Rhodopirellula baltica SH 1	rba|NP_870503.1
100068	Danio rerio	dre|ENSDARP00000015132
100068	Tetraodon nigroviridis	tni|GSTENP00033383001
100068	Tetraodon nigroviridis	tni|GSTENP00024150001
100068	Takifugu rubripes	fru|NEWSINFRUP00000134688
100068	Takifugu rubripes	fru|NEWSINFRUP00000128988
100068	Gallus gallus	gga|ENSGALP00000003914
100068	Mus musculus	mmu|ENSMUSP00000033176
100068	Rattus norvegicus	rno|ENSRNOP00000021514
100068	Homo sapiens	hsa|ENSP00000268379
100068	Caenorhabditis briggsae	cbr|WBGene00037976
100068	Caenorhabditis briggsae	cbr|WBGene00029603
100068	Caenorhabditis elegans	cel|WBGene00020757
100068	Caenorhabditis elegans	cel|WBGene00011679
100068	Brugia malayi	bma|14972.m07145
100068	Drosophila melanogaster	dme|CG4169-PA
100068	Anopheles gambiae	aga|ENSANGP00000020419
100068	Apis mellifera	ame|XP_625050.1
100068	Aedes aegypti	aed|AAEL005269-PA
100068	Oryza sativa	osa|12001.m07581
100068	Chlamydomonas reinhardtii	cre|100068
100068	Phanerochaete chrysosporium	pha|29242
100068	Saccharomyces cerevisiae	sce|YPR191W
100068	Neurospora crassa	ncr|NCU03559
100068	Aspergillus oryzae	aor|AO090102000625
100068	Yarrowia lipolytica	yli|YALI0F08613g
100068	Schizosaccharomyces pombe	spo|SPCC613.10
100068	Debaryomyces hansenii	dha|DEHA0E10340g
100068	Kluyveromyces lactis	kla|KLLA0B03564g
100068	Candida glabrata	cgl|CAGL0G10131g
100068	Eremothecium gossypii	ago|ACL199C
100074	Chlamydomonas reinhardtii	cre|100074
100074	Trypanosoma cruzi	tcr|8824.m00024
100074	Trypanosoma cruzi	tcr|5393.m00012
100074	Leishmania major	lma|LmjF24.1730
100074	Trypanosoma brucei	tbr|Tb927.8.6490/Tb08.30K1.240
100147	Danio rerio	dre|ENSDARP00000082294
100147	Danio rerio	dre|ENSDARP00000053634
100147	Danio rerio	dre|ENSDARP00000075841
100147	Danio rerio	dre|ENSDARP00000075832
100147	Danio rerio	dre|ENSDARP00000072212
100147	Danio rerio	dre|ENSDARP00000068794
100147	Danio rerio	dre|ENSDARP00000068791
100147	Danio rerio	dre|ENSDARP00000068782
100147	Danio rerio	dre|ENSDARP00000067945
100147	Danio rerio	dre|ENSDARP00000067940
100147	Danio rerio	dre|ENSDARP00000067899
100147	Danio rerio	dre|ENSDARP00000067897
100147	Danio rerio	dre|ENSDARP00000067895
100147	Danio rerio	dre|ENSDARP00000067893
100147	Danio rerio	dre|ENSDARP00000067891
100147	Danio rerio	dre|ENSDARP00000067884
100147	Danio rerio	dre|ENSDARP00000067883
100147	Danio rerio	dre|ENSDARP00000067880
100147	Danio rerio	dre|ENSDARP00000067879
100147	Danio rerio	dre|ENSDARP00000067878
100147	Danio rerio	dre|ENSDARP00000063920
100147	Danio rerio	dre|ENSDARP00000057793
100147	Danio rerio	dre|ENSDARP00000057788
100147	Danio rerio	dre|ENSDARP00000053624
100147	Danio rerio	dre|ENSDARP00000053620
100147	Danio rerio	dre|ENSDARP00000053617
100147	Danio rerio	dre|ENSDARP00000053614
100147	Danio rerio	dre|ENSDARP00000053610
100147	Danio rerio	dre|ENSDARP00000040327
100147	Tetraodon nigroviridis	tni|GSTENP00022109001
100147	Tetraodon nigroviridis	tni|GSTENP00016692001
100147	Tetraodon nigroviridis	tni|GSTENP00016339001
100147	Takifugu rubripes	fru|NEWSINFRUP00000179327
100147	Takifugu rubripes	fru|NEWSINFRUP00000179212
100147	Takifugu rubripes	fru|NEWSINFRUP00000177471
100147	Takifugu rubripes	fru|NEWSINFRUP00000180822
100147	Takifugu rubripes	fru|NEWSINFRUP00000181070
100147	Takifugu rubripes	fru|NEWSINFRUP00000182645
100147	Takifugu rubripes	fru|NEWSINFRUP00000177254
100147	Gallus gallus	gga|ENSGALP00000037316
100147	Gallus gallus	gga|ENSGALP00000019172
100147	Gallus gallus	gga|ENSGALP00000037287
100147	Gallus gallus	gga|ENSGALP00000037284
100147	Gallus gallus	gga|ENSGALP00000037272
100147	Gallus gallus	gga|ENSGALP00000037265
100147	Gallus gallus	gga|ENSGALP00000035358
100147	Gallus gallus	gga|ENSGALP00000029990
100147	Gallus gallus	gga|ENSGALP00000019162
100147	Ciona intestinalis	cin|ENSCINP00000020149
100147	Mus musculus	mmu|ENSMUSP00000088285
100147	Mus musculus	mmu|ENSMUSP00000089345
100147	Mus musculus	mmu|ENSMUSP00000089339
100147	Mus musculus	mmu|ENSMUSP00000089336
100147	Mus musculus	mmu|ENSMUSP00000089335
100147	Mus musculus	mmu|ENSMUSP00000089302
100147	Mus musculus	mmu|ENSMUSP00000089300
100147	Mus musculus	mmu|ENSMUSP00000088288
100147	Mus musculus	mmu|ENSMUSP00000077814
100147	Mus musculus	mmu|ENSMUSP00000071116
100147	Mus musculus	mmu|ENSMUSP00000072858
100147	Mus musculus	mmu|ENSMUSP00000074310
100147	Mus musculus	mmu|ENSMUSP00000072989
100147	Mus musculus	mmu|ENSMUSP00000077477
100147	Mus musculus	mmu|ENSMUSP00000073008
100147	Mus musculus	mmu|ENSMUSP00000080088
100147	Mus musculus	mmu|ENSMUSP00000072227
100147	Mus musculus	mmu|ENSMUSP00000074142
100147	Mus musculus	mmu|ENSMUSP00000051432
100147	Rattus norvegicus	rno|ENSRNOP00000013790
100147	Rattus norvegicus	rno|ENSRNOP00000056101
100147	Rattus norvegicus	rno|ENSRNOP00000056088
100147	Rattus norvegicus	rno|ENSRNOP00000044986
100147	Rattus norvegicus	rno|ENSRNOP00000039333
100147	Rattus norvegicus	rno|ENSRNOP00000046383
100147	Rattus norvegicus	rno|ENSRNOP00000040177
100147	Rattus norvegicus	rno|ENSRNOP00000044846
100147	Rattus norvegicus	rno|ENSRNOP00000042744
100147	Rattus norvegicus	rno|ENSRNOP00000049580
100147	Rattus norvegicus	rno|ENSRNOP00000041952
100147	Rattus norvegicus	rno|ENSRNOP00000056469
100147	Homo sapiens	hsa|ENSP00000358155
100147	Homo sapiens	hsa|ENSP00000349873
100147	Homo sapiens	hsa|ENSP00000352627
100147	Homo sapiens	hsa|ENSP00000352119
100147	Homo sapiens	hsa|ENSP00000364310
100147	Homo sapiens	hsa|ENSP00000366679
100147	Homo sapiens	hsa|ENSP00000330307
100147	Homo sapiens	hsa|ENSP00000332790
100147	Homo sapiens	hsa|ENSP00000332194
100147	Homo sapiens	hsa|ENSP00000328644
100147	Homo sapiens	hsa|ENSP00000328484
100147	Homo sapiens	hsa|ENSP00000355656
100147	Homo sapiens	hsa|ENSP00000321389
100147	Homo sapiens	hsa|ENSP00000303373
100147	Homo sapiens	hsa|ENSP00000297012
100147	Homo sapiens	hsa|ENSP00000259791
100147	Homo sapiens	hsa|ENSP00000341094
100147	Homo sapiens	hsa|ENSP00000228929
100147	Caenorhabditis briggsae	cbr|WBGene00038549
100147	Caenorhabditis briggsae	cbr|WBGene00032088
100147	Caenorhabditis briggsae	cbr|WBGene00024725
100147	Caenorhabditis elegans	cel|WBGene00001895
100147	Caenorhabditis elegans	cel|WBGene00001893
100147	Caenorhabditis elegans	cel|WBGene00001939
100147	Caenorhabditis elegans	cel|WBGene00001935
100147	Caenorhabditis elegans	cel|WBGene00001931
100147	Caenorhabditis elegans	cel|WBGene00001881
100147	Caenorhabditis elegans	cel|WBGene00001904
100147	Caenorhabditis elegans	cel|WBGene00001907
100147	Caenorhabditis elegans	cel|WBGene00001917
100147	Caenorhabditis elegans	cel|WBGene00001927
100147	Caenorhabditis elegans	cel|WBGene00001925
100147	Caenorhabditis elegans	cel|WBGene00001909
100147	Caenorhabditis elegans	cel|WBGene00001921
100147	Brugia malayi	bma|14538.m00482
100147	Brugia malayi	bma|14500.m00158
100147	Brugia malayi	bma|13648.m00017
100147	Brugia malayi	bma|12698.m00328
100147	Drosophila melanogaster	dme|CG33865-PA
100147	Drosophila melanogaster	dme|CG33862-PA
100147	Drosophila melanogaster	dme|CG33859-PA
100147	Drosophila melanogaster	dme|CG33856-PA
100147	Drosophila melanogaster	dme|CG33853-PA
100147	Drosophila melanogaster	dme|CG33850-PA
100147	Drosophila melanogaster	dme|CG33847-PA
100147	Drosophila melanogaster	dme|CG33844-PA
100147	Drosophila melanogaster	dme|CG33841-PA
100147	Drosophila melanogaster	dme|CG33838-PA
100147	Drosophila melanogaster	dme|CG33835-PA
100147	Drosophila melanogaster	dme|CG33832-PA
100147	Drosophila melanogaster	dme|CG33829-PA
100147	Drosophila melanogaster	dme|CG33826-PA
100147	Drosophila melanogaster	dme|CG33823-PA
100147	Drosophila melanogaster	dme|CG33820-PA
100147	Drosophila melanogaster	dme|CG33817-PA
100147	Drosophila melanogaster	dme|CG33814-PA
100147	Drosophila melanogaster	dme|CG33808-PA
100147	Drosophila melanogaster	dme|CG31618-PA
100147	Anopheles gambiae	aga|ENSANGP00000008789
100147	Anopheles gambiae	aga|ENSANGP00000000004
100147	Apis mellifera	ame|XP_001120186.1
100147	Apis mellifera	ame|XP_624700.1
100147	Apis mellifera	ame|XP_001120934.1
100147	Apis mellifera	ame|XP_001119899.1
100147	Apis mellifera	ame|XP_001120346.1
100147	Aedes aegypti	aed|AAEL012499-PA
100147	Aedes aegypti	aed|AAEL007005-PA
100147	Aedes aegypti	aed|AAEL003862-PA
100147	Aedes aegypti	aed|AAEL003851-PA
100147	Aedes aegypti	aed|AAEL003826-PA
100147	Aedes aegypti	aed|AAEL003820-PA
100147	Aedes aegypti	aed|AAEL003818-PA
100147	Aedes aegypti	aed|AAEL003706-PA
100147	Aedes aegypti	aed|AAEL003687-PA
100147	Aedes aegypti	aed|AAEL003669-PA
100147	Aedes aegypti	aed|AAEL000525-PA
100147	Aedes aegypti	aed|AAEL000518-PA
100147	Aedes aegypti	aed|AAEL000497-PA
100147	Aedes aegypti	aed|AAEL000494-PA
100147	Schistosoma mansoni	sma|Smp_089840
100147	Schistosoma mansoni	sma|Smp_086860
100147	Schistosoma mansoni	sma|Smp_002930
100147	Schistosoma mansoni	sma|Smp_089870
100147	Entamoeba histolytica HM-1:IMSS	ehi|117.m00168
100147	Entamoeba histolytica HM-1:IMSS	ehi|67.m00101
100147	Entamoeba histolytica HM-1:IMSS	ehi|9.m00405
100147	Oryza sativa	osa|12012.m07245
100147	Oryza sativa	osa|12012.m06339
100147	Oryza sativa	osa|12008.m07302
100147	Oryza sativa	osa|12007.m07867
100147	Oryza sativa	osa|12007.m07866
100147	Oryza sativa	osa|12005.m08043
100147	Oryza sativa	osa|12005.m04766
100147	Oryza sativa	osa|12003.m10101
100147	Oryza sativa	osa|12003.m07141
100147	Oryza sativa	osa|12001.m09508
100147	Arabidopsis thaliana	ath|At5g54640.1
100147	Arabidopsis thaliana	ath|At5g02560.1
100147	Arabidopsis thaliana	ath|At4g27230.1
100147	Arabidopsis thaliana	ath|At3g20670.1
100147	Arabidopsis thaliana	ath|At1g54690.1
100147	Arabidopsis thaliana	ath|At1g51060.1
100147	Arabidopsis thaliana	ath|At1g08880.1
100147	Ostreococcus tauri	ota|Ot08g01880
100147	Thalassiosira pseudonana	tps|172594
100147	Thalassiosira pseudonana	tps|170909
100147	Thalassiosira pseudonana	tps|169911
100147	Thalassiosira pseudonana	tps|169740
100147	Chlamydomonas reinhardtii	cre|82
100147	Chlamydomonas reinhardtii	cre|187
100147	Chlamydomonas reinhardtii	cre|246
100147	Chlamydomonas reinhardtii	cre|248
100147	Chlamydomonas reinhardtii	cre|333
100147	Chlamydomonas reinhardtii	cre|645
100147	Chlamydomonas reinhardtii	cre|647
100147	Chlamydomonas reinhardtii	cre|655
100147	Chlamydomonas reinhardtii	cre|702
100147	Chlamydomonas reinhardtii	cre|793
100147	Chlamydomonas reinhardtii	cre|800
100147	Chlamydomonas reinhardtii	cre|834
100147	Chlamydomonas reinhardtii	cre|872
100147	Chlamydomonas reinhardtii	cre|167193
100147	Chlamydomonas reinhardtii	cre|167223
100147	Chlamydomonas reinhardtii	cre|169653
100147	Chlamydomonas reinhardtii	cre|97737
100147	Chlamydomonas reinhardtii	cre|97953
100147	Chlamydomonas reinhardtii	cre|98017
100147	Chlamydomonas reinhardtii	cre|98019
100147	Chlamydomonas reinhardtii	cre|99930
100147	Chlamydomonas reinhardtii	cre|100147
100147	Chlamydomonas reinhardtii	cre|100223
100147	Chlamydomonas reinhardtii	cre|107113
100147	Chlamydomonas reinhardtii	cre|109409
100147	Chlamydomonas reinhardtii	cre|112398
100147	Chlamydomonas reinhardtii	cre|112753
100147	Chlamydomonas reinhardtii	cre|115469
100147	Chlamydomonas reinhardtii	cre|117095
100147	Cyanidioschyzon merolae	cme|CMN174C
100147	Cyanidioschyzon merolae	cme|CMN170C
100147	Dictyostelium discoideum AX4	ddi|DDB0216271
100147	Trypanosoma cruzi	tcr|8793.m00014
100147	Trypanosoma cruzi	tcr|8794.m00018
100147	Trypanosoma cruzi	tcr|8794.m00014
100147	Trypanosoma cruzi	tcr|8417.m00011
100147	Trypanosoma cruzi	tcr|8417.m00010
100147	Trypanosoma cruzi	tcr|8417.m00009
100147	Trypanosoma cruzi	tcr|8417.m00008
100147	Trypanosoma cruzi	tcr|8037.m00002
100147	Leishmania major	lma|LmjF21.0920
100147	Leishmania major	lma|LmjF29.1730
100147	Leishmania major	lma|LmjF21.0930
100147	Leishmania major	lma|LmjF29.1740
100147	Leishmania major	lma|LmjF29.1720
100147	Leishmania major	lma|LmjF21.0915
100147	Trypanosoma brucei	tbr|Tb927.7.2940/Tb07.13M20.510
100147	Trypanosoma brucei	tbr|Tb927.7.2930/Tb07.13M20.520
100147	Trypanosoma brucei	tbr|Tb927.7.2920/Tb07.13M20.530
100147	Trypanosoma brucei	tbr|Tb927.7.2910/Tb07.13M20.540
100147	Trypanosoma brucei	tbr|Tb927.7.2900/Tb07.13M20.550
100147	Trypanosoma brucei	tbr|Tb927.7.2890/Tb07.13M20.560
100147	Trypanosoma brucei	tbr|Tb927.7.2880/Tb07.13M20.570
100147	Trypanosoma brucei	tbr|Tb927.7.2870/Tb07.13M20.580
100147	Trypanosoma brucei	tbr|Tb927.7.2860/Tb07.13M20.590
100147	Trypanosoma brucei	tbr|Tb927.7.2850/Tb07.13M20.600
100147	Trypanosoma brucei	tbr|Tb927.7.2840/Tb07.13M20.610
100147	Trypanosoma brucei	tbr|Tb927.7.2830/Tb07.13M20.620
100147	Trypanosoma brucei	tbr|Tb927.7.2820/Tb07.13M20.630
100147	Filobasidiella neoformans	cne|186.m03470
100147	Phanerochaete chrysosporium	pha|34022
100147	Phanerochaete chrysosporium	pha|2261
100147	Phanerochaete chrysosporium	pha|10505
100147	Saccharomyces cerevisiae	sce|YDR225W
100147	Saccharomyces cerevisiae	sce|YBL003C
100147	Neurospora crassa	ncr|NCU02437
100147	Aspergillus oryzae	aor|AO090020000007
100147	Yarrowia lipolytica	yli|YALI0E26477g
100147	Schizosaccharomyces pombe	spo|SPCC622.08c
100147	Schizosaccharomyces pombe	spo|SPAC19G12.06c
100147	Debaryomyces hansenii	dha|DEHA0F19690g
100147	Debaryomyces hansenii	dha|DEHA0D17985g
100147	Kluyveromyces lactis	kla|KLLA0F13332g
100147	Kluyveromyces lactis	kla|KLLA0E17413g
100147	Candida glabrata	cgl|CAGL0K11440g
100147	Candida glabrata	cgl|CAGL0C04411g
100147	Eremothecium gossypii	ago|AEL003C
100147	Eremothecium gossypii	ago|AGR184W
100147	Giardia lamblia ATCC 50803	gla|27521
100147	Giardia lamblia ATCC 50803	gla|14256
100147	Theileria parva	the|529.m04358
100147	Theileria annulata	tan|TA07845
100147	Plasmodium knowlesi strain H	pkn|PKH_113160-1
100147	Plasmodium falciparum 3D7	pfa|PFF0860c
100147	Plasmodium vivax SaI-1	pvi|Pv114015
100147	Plasmodium berghei	pbe|PB300144.00.0
100147	Plasmodium berghei	pbe|PB000484.02.0
100147	Plasmodium chabaudi	pch|PC000638.00.0
100147	Plasmodium yoelii yoelii str. 17XNL	pyo|PY05076
100147	Cryptosporidium parvum	cpa|cgd8_2170
100147	Cryptosporidium hominis	cho|Chro.80256
100147	Toxoplasma gondii	tgo|55.m04942
100147	Toxoplasma gondii	tgo|55.m04926
100147	Tetrahymena thermophila	tth|133.m00094
100147	Tetrahymena thermophila	tth|31.m00263
100162	Danio rerio	dre|ENSDARP00000080629
100162	Danio rerio	dre|ENSDARP00000075850
100162	Danio rerio	dre|ENSDARP00000073418
100162	Danio rerio	dre|ENSDARP00000072726
100162	Danio rerio	dre|ENSDARP00000072218
100162	Danio rerio	dre|ENSDARP00000072209
100162	Danio rerio	dre|ENSDARP00000072091
100162	Danio rerio	dre|ENSDARP00000068792
100162	Danio rerio	dre|ENSDARP00000068789
100162	Danio rerio	dre|ENSDARP00000068781
100162	Danio rerio	dre|ENSDARP00000068780
100162	Danio rerio	dre|ENSDARP00000067951
100162	Danio rerio	dre|ENSDARP00000067948
100162	Danio rerio	dre|ENSDARP00000067885
100162	Danio rerio	dre|ENSDARP00000048588
100162	Danio rerio	dre|ENSDARP00000055910
100162	Danio rerio	dre|ENSDARP00000063918
100162	Danio rerio	dre|ENSDARP00000057791
100162	Danio rerio	dre|ENSDARP00000057790
100162	Danio rerio	dre|ENSDARP00000057787
100162	Danio rerio	dre|ENSDARP00000055904
100162	Danio rerio	dre|ENSDARP00000055903
100162	Danio rerio	dre|ENSDARP00000055902
100162	Danio rerio	dre|ENSDARP00000055901
100162	Danio rerio	dre|ENSDARP00000046139
100162	Danio rerio	dre|ENSDARP00000050236
100162	Tetraodon nigroviridis	tni|GSTENP00035097001
100162	Tetraodon nigroviridis	tni|GSTENP00016695001
100162	Tetraodon nigroviridis	tni|GSTENP00016689001
100162	Tetraodon nigroviridis	tni|GSTENP00016644001
100162	Tetraodon nigroviridis	tni|GSTENP00016338001
100162	Tetraodon nigroviridis	tni|GSTENP00012609001
100162	Tetraodon nigroviridis	tni|GSTENP00005958001
100162	Tetraodon nigroviridis	tni|GSTENP00001940001
100162	Tetraodon nigroviridis	tni|GSTENP00001799001
100162	Takifugu rubripes	fru|NEWSINFRUP00000182662
100162	Takifugu rubripes	fru|NEWSINFRUP00000180367
100162	Takifugu rubripes	fru|NEWSINFRUP00000181711
100162	Takifugu rubripes	fru|NEWSINFRUP00000129663
100162	Gallus gallus	gga|ENSGALP00000037324
100162	Gallus gallus	gga|ENSGALP00000019169
100162	Gallus gallus	gga|ENSGALP00000037300
100162	Gallus gallus	gga|ENSGALP00000019201
100162	Gallus gallus	gga|ENSGALP00000021742
100162	Gallus gallus	gga|ENSGALP00000037260
100162	Gallus gallus	gga|ENSGALP00000037257
100162	Gallus gallus	gga|ENSGALP00000035159
100162	Gallus gallus	gga|ENSGALP00000021743
100162	Ciona intestinalis	cin|ENSCINP00000029531
100162	Mus musculus	mmu|ENSMUSP00000097294
100162	Mus musculus	mmu|ENSMUSP00000089350
100162	Mus musculus	mmu|ENSMUSP00000089347
100162	Mus musculus	mmu|ENSMUSP00000089342
100162	Mus musculus	mmu|ENSMUSP00000089337
100162	Mus musculus	mmu|ENSMUSP00000089334
100162	Mus musculus	mmu|ENSMUSP00000089301
100162	Mus musculus	mmu|ENSMUSP00000089296
100162	Mus musculus	mmu|ENSMUSP00000088287
100162	Mus musculus	mmu|ENSMUSP00000077290
100162	Mus musculus	mmu|ENSMUSP00000075810
100162	Mus musculus	mmu|ENSMUSP00000078239
100162	Mus musculus	mmu|ENSMUSP00000073561
100162	Mus musculus	mmu|ENSMUSP00000076397
100162	Mus musculus	mmu|ENSMUSP00000056604
100162	Mus musculus	mmu|ENSMUSP00000061247
100162	Mus musculus	mmu|ENSMUSP00000018246
100162	Rattus norvegicus	rno|ENSRNOP00000037126
100162	Rattus norvegicus	rno|ENSRNOP00000042464
100162	Rattus norvegicus	rno|ENSRNOP00000039154
100162	Rattus norvegicus	rno|ENSRNOP00000042325
100162	Rattus norvegicus	rno|ENSRNOP00000042260
100162	Rattus norvegicus	rno|ENSRNOP00000040715
100162	Rattus norvegicus	rno|ENSRNOP00000028770
100162	Rattus norvegicus	rno|ENSRNOP00000028779
100162	Rattus norvegicus	rno|ENSRNOP00000024276
100162	Rattus norvegicus	rno|ENSRNOP00000022630
100162	Homo sapiens	hsa|ENSP00000358164
100162	Homo sapiens	hsa|ENSP00000349430
100162	Homo sapiens	hsa|ENSP00000366994
100162	Homo sapiens	hsa|ENSP00000348924
100162	Homo sapiens	hsa|ENSP00000348531
100162	Homo sapiens	hsa|ENSP00000346676
100162	Homo sapiens	hsa|ENSP00000366574
100162	Homo sapiens	hsa|ENSP00000352442
100162	Homo sapiens	hsa|ENSP00000366560
100162	Homo sapiens	hsa|ENSP00000350580
100162	Homo sapiens	hsa|ENSP00000342886
100162	Homo sapiens	hsa|ENSP00000330559
100162	Homo sapiens	hsa|ENSP00000358151
100162	Homo sapiens	hsa|ENSP00000321744
100162	Homo sapiens	hsa|ENSP00000366962
100162	Homo sapiens	hsa|ENSP00000289316
100162	Homo sapiens	hsa|ENSP00000274764
100162	Homo sapiens	hsa|ENSP00000244601
100162	Caenorhabditis briggsae	cbr|WBGene00041804
100162	Caenorhabditis briggsae	cbr|WBGene00041801
100162	Caenorhabditis briggsae	cbr|WBGene00041797
100162	Caenorhabditis briggsae	cbr|WBGene00038550
100162	Caenorhabditis briggsae	cbr|WBGene00032089
100162	Caenorhabditis briggsae	cbr|WBGene00028398
100162	Caenorhabditis briggsae	cbr|WBGene00028247
100162	Caenorhabditis briggsae	cbr|WBGene00028219
100162	Caenorhabditis briggsae	cbr|WBGene00028216
100162	Caenorhabditis briggsae	cbr|WBGene00024732
100162	Caenorhabditis elegans	cel|WBGene00001889
100162	Caenorhabditis elegans	cel|WBGene00001885
100162	Caenorhabditis elegans	cel|WBGene00001878
100162	Caenorhabditis elegans	cel|WBGene00001894
100162	Caenorhabditis elegans	cel|WBGene00001896
100162	Caenorhabditis elegans	cel|WBGene00001940
100162	Caenorhabditis elegans	cel|WBGene00001936
100162	Caenorhabditis elegans	cel|WBGene00001932
100162	Caenorhabditis elegans	cel|WBGene00001882
100162	Caenorhabditis elegans	cel|WBGene00001903
100162	Caenorhabditis elegans	cel|WBGene00001908
100162	Caenorhabditis elegans	cel|WBGene00001918
100162	Caenorhabditis elegans	cel|WBGene00001926
100162	Caenorhabditis elegans	cel|WBGene00001928
100162	Caenorhabditis elegans	cel|WBGene00001915
100162	Caenorhabditis elegans	cel|WBGene00001922
100162	Brugia malayi	bma|14500.m00157
100162	Brugia malayi	bma|12743.m00017
100162	Brugia malayi	bma|12698.m00329
100162	Drosophila melanogaster	dme|CG33910-PA
100162	Drosophila melanogaster	dme|CG33908-PA
100162	Drosophila melanogaster	dme|CG33906-PA
100162	Drosophila melanogaster	dme|CG33904-PA
100162	Drosophila melanogaster	dme|CG33902-PA
100162	Drosophila melanogaster	dme|CG33900-PA
100162	Drosophila melanogaster	dme|CG33898-PA
100162	Drosophila melanogaster	dme|CG33896-PA
100162	Drosophila melanogaster	dme|CG33894-PA
100162	Drosophila melanogaster	dme|CG33892-PA
100162	Drosophila melanogaster	dme|CG33890-PA
100162	Drosophila melanogaster	dme|CG33888-PA
100162	Drosophila melanogaster	dme|CG33886-PA
100162	Drosophila melanogaster	dme|CG33884-PA
100162	Drosophila melanogaster	dme|CG33882-PA
100162	Drosophila melanogaster	dme|CG33880-PA
100162	Drosophila melanogaster	dme|CG33878-PA
100162	Drosophila melanogaster	dme|CG33876-PA
100162	Drosophila melanogaster	dme|CG33874-PA
100162	Drosophila melanogaster	dme|CG33872-PA
100162	Drosophila melanogaster	dme|CG33870-PA
100162	Drosophila melanogaster	dme|CG33868-PA
100162	Drosophila melanogaster	dme|CG17949-PA
100162	Anopheles gambiae	aga|ENSANGP00000016043
100162	Anopheles gambiae	aga|ENSANGP00000014097
100162	Anopheles gambiae	aga|ENSANGP00000014080
100162	Anopheles gambiae	aga|ENSANGP00000012046
100162	Anopheles gambiae	aga|ENSANGP00000000003
100162	Apis mellifera	ame|XP_001120238.1
100162	Apis mellifera	ame|XP_001122218.1
100162	Apis mellifera	ame|XP_001120889.1
100162	Apis mellifera	ame|XP_001120014.1
100162	Apis mellifera	ame|XP_001119846.1
100162	Aedes aegypti	aed|AAEL015684-PA
100162	Aedes aegypti	aed|AAEL015683-PA
100162	Aedes aegypti	aed|AAEL015682-PA
100162	Aedes aegypti	aed|AAEL015681-PA
100162	Aedes aegypti	aed|AAEL015680-PA
100162	Aedes aegypti	aed|AAEL015679-PA
100162	Aedes aegypti	aed|AAEL015678-PA
100162	Aedes aegypti	aed|AAEL015677-PA
100162	Aedes aegypti	aed|AAEL015676-PA
100162	Aedes aegypti	aed|AAEL015675-PA
100162	Aedes aegypti	aed|AAEL015674-PA
100162	Schistosoma mansoni	sma|Smp_036220
100162	Schistosoma mansoni	sma|Smp_121380
100162	Schistosoma mansoni	sma|Smp_108390
100162	Entamoeba histolytica HM-1:IMSS	ehi|39.m00254
100162	Entamoeba histolytica HM-1:IMSS	ehi|35.m00225
100162	Oryza sativa	osa|12008.m07815
100162	Oryza sativa	osa|12005.m09056
100162	Oryza sativa	osa|12003.m07140
100162	Oryza sativa	osa|12001.m12346
100162	Oryza sativa	osa|12001.m07232
100162	Oryza sativa	osa|12001.m07230
100162	Oryza sativa	osa|12001.m07228
100162	Oryza sativa	osa|12001.m07226
100162	Oryza sativa	osa|12001.m07221
100162	Oryza sativa	osa|12001.m07194
100162	Oryza sativa	osa|12001.m07192
100162	Arabidopsis thaliana	ath|At5g59910.1
100162	Arabidopsis thaliana	ath|At5g22880.1
100162	Arabidopsis thaliana	ath|At5g02570.1
100162	Arabidopsis thaliana	ath|At3g53650.1
100162	Arabidopsis thaliana	ath|At3g46030.1
100162	Arabidopsis thaliana	ath|At3g45980.1
100162	Arabidopsis thaliana	ath|At3g09480.1
100162	Arabidopsis thaliana	ath|At2g37470.1
100162	Arabidopsis thaliana	ath|At2g28720.1
100162	Arabidopsis thaliana	ath|At1g07790.1
100162	Guillardia theta	gth|638270356
100162	Ostreococcus tauri	ota|Ot12g01070
100162	Ostreococcus tauri	ota|Ot08g01890
100162	Thalassiosira pseudonana	tps|170944
100162	Thalassiosira pseudonana	tps|169963
100162	Thalassiosira pseudonana	tps|156149
100162	Thalassiosira pseudonana	tps|151215
100162	Thalassiosira pseudonana	tps|142651
100162	Chlamydomonas reinhardtii	cre|160509
100162	Chlamydomonas reinhardtii	cre|60
100162	Chlamydomonas reinhardtii	cre|648
100162	Chlamydomonas reinhardtii	cre|654
100162	Chlamydomonas reinhardtii	cre|885
100162	Chlamydomonas reinhardtii	cre|168516
100162	Chlamydomonas reinhardtii	cre|172560
100162	Chlamydomonas reinhardtii	cre|181233
100162	Chlamydomonas reinhardtii	cre|97627
100162	Chlamydomonas reinhardtii	cre|97907
100162	Chlamydomonas reinhardtii	cre|98035
100162	Chlamydomonas reinhardtii	cre|98097
100162	Chlamydomonas reinhardtii	cre|100005
100162	Chlamydomonas reinhardtii	cre|100008
100162	Chlamydomonas reinhardtii	cre|100162
100162	Chlamydomonas reinhardtii	cre|100236
100162	Chlamydomonas reinhardtii	cre|100672
100162	Chlamydomonas reinhardtii	cre|100722
100162	Chlamydomonas reinhardtii	cre|102205
100162	Chlamydomonas reinhardtii	cre|107058
100162	Chlamydomonas reinhardtii	cre|107697
100162	Chlamydomonas reinhardtii	cre|108915
100162	Chlamydomonas reinhardtii	cre|109944
100162	Chlamydomonas reinhardtii	cre|112444
100162	Chlamydomonas reinhardtii	cre|112576
100162	Chlamydomonas reinhardtii	cre|112705
100162	Chlamydomonas reinhardtii	cre|112775
100162	Chlamydomonas reinhardtii	cre|115268
100162	Chlamydomonas reinhardtii	cre|121856
100162	Chlamydomonas reinhardtii	cre|121902
100162	Chlamydomonas reinhardtii	cre|123644
100162	Chlamydomonas reinhardtii	cre|124679
100162	Chlamydomonas reinhardtii	cre|124894
100162	Chlamydomonas reinhardtii	cre|125122
100162	Cyanidioschyzon merolae	cme|CMN173C
100162	Cyanidioschyzon merolae	cme|CMN145C
100162	Dictyostelium discoideum AX4	ddi|DDB0231622
100162	Trypanosoma cruzi	tcr|8741.m00002
100162	Trypanosoma cruzi	tcr|8741.m00001
100162	Trypanosoma cruzi	tcr|7094.m00015
100162	Leishmania major	lma|LmjF19.0030
100162	Leishmania major	lma|LmjF09.1340
100162	Leishmania major	lma|LmjF19.0040
100162	Leishmania major	lma|LmjF17.1220
100162	Leishmania major	lma|LmjF28.0210
100162	Leishmania major	lma|LmjF19.0050
100162	Trypanosoma brucei	tbr|Tb11.02.5250
100162	Trypanosoma brucei	tbr|Tb10.406.0330
100162	Trypanosoma brucei	tbr|Tb10.406.0340
100162	Trypanosoma brucei	tbr|Tb10.406.0350
100162	Trypanosoma brucei	tbr|Tb10.406.0360
100162	Trypanosoma brucei	tbr|Tb10.406.0370
100162	Trypanosoma brucei	tbr|Tb10.406.0380
100162	Trypanosoma brucei	tbr|Tb10.406.0390
100162	Trypanosoma brucei	tbr|Tb10.406.0400
100162	Trypanosoma brucei	tbr|Tb10.406.0410
100162	Trypanosoma brucei	tbr|Tb10.406.0420
100162	Trypanosoma brucei	tbr|Tb10.406.0430
100162	Trypanosoma brucei	tbr|Tb10.406.0440
100162	Trypanosoma brucei	tbr|Tb10.406.0450
100162	Trypanosoma brucei	tbr|Tb10.406.0460
100162	Encephalitozoon cuniculi	ecu|NP_597170.1
100162	Filobasidiella neoformans	cne|186.m03471
100162	Phanerochaete chrysosporium	pha|126738
100162	Saccharomyces cerevisiae	sce|YDR224C
100162	Saccharomyces cerevisiae	sce|YBL002W
100162	Neurospora crassa	ncr|NCU02435
100162	Aspergillus oryzae	aor|AO090020000006
100162	Yarrowia lipolytica	yli|YALI0E26455g
100162	Schizosaccharomyces pombe	spo|SPCC622.09
100162	Debaryomyces hansenii	dha|DEHA0F19712g
100162	Debaryomyces hansenii	dha|DEHA0D18007g
100162	Kluyveromyces lactis	kla|KLLA0F13310g
100162	Kluyveromyces lactis	kla|KLLA0E17391g
100162	Candida glabrata	cgl|CAGL0K11462g
100162	Candida glabrata	cgl|CAGL0C04389g
100162	Eremothecium gossypii	ago|AEL002W
100162	Eremothecium gossypii	ago|AGR183C
100162	Giardia lamblia ATCC 50803	gla|121046
100162	Giardia lamblia ATCC 50803	gla|121045
100162	Theileria parva	the|529.m04613
100162	Theileria parva	the|529.m04271
100162	Theileria annulata	tan|TA07290
100162	Theileria annulata	tan|TA08265
100162	Plasmodium knowlesi strain H	pkn|PKH_142130-1
100162	Plasmodium knowlesi strain H	pkn|PKH_090230-1
100162	Plasmodium falciparum 3D7	pfa|PF07_0054
100162	Plasmodium falciparum 3D7	pfa|PF11_0062
100162	Plasmodium vivax SaI-1	pvi|Pv090935
100162	Plasmodium vivax SaI-1	pvi|Pv122930
100162	Plasmodium berghei	pbe|PB300781.00.0
100162	Plasmodium berghei	pbe|PB001051.00.0
100162	Plasmodium berghei	pbe|PB001306.02.0
100162	Plasmodium chabaudi	pch|PC000195.04.0
100162	Plasmodium chabaudi	pch|PC000354.03.0
100162	Plasmodium chabaudi	pch|PC302253.00.0
100162	Plasmodium yoelii yoelii str. 17XNL	pyo|PY02616
100162	Cryptosporidium parvum	cpa|cgd5_3170
100162	Cryptosporidium parvum	cpa|cgd7_1700
100162	Cryptosporidium hominis	cho|Chro.50055
100162	Cryptosporidium hominis	cho|Chro.70200
100162	Toxoplasma gondii	tgo|50.m03422
100162	Toxoplasma gondii	tgo|541.m02039
100162	Toxoplasma gondii	tgo|25.m00008
100162	Tetrahymena thermophila	tth|90.m00169
100162	Tetrahymena thermophila	tth|25.m00321
100164	Danio rerio	dre|ENSDARP00000061472
100164	Tetraodon nigroviridis	tni|GSTENP00006258001
100164	Takifugu rubripes	fru|NEWSINFRUP00000147609
100164	Gallus gallus	gga|ENSGALP00000031149
100164	Mus musculus	mmu|ENSMUSP00000019944
100164	Rattus norvegicus	rno|ENSRNOP00000014239
100164	Homo sapiens	hsa|ENSP00000237283
100164	Caenorhabditis elegans	cel|WBGene00010436
100164	Brugia malayi	bma|14950.m01802
100164	Drosophila melanogaster	dme|CG5292-PA
100164	Apis mellifera	ame|XP_001120918.1
100164	Aedes aegypti	aed|AAEL013289-PA
100164	Schistosoma mansoni	sma|Smp_053780
100164	Schistosoma mansoni	sma|Smp_053790
100164	Entamoeba histolytica HM-1:IMSS	ehi|19.m00333
100164	Oryza sativa	osa|12006.m07487
100164	Oryza sativa	osa|12003.m07464
100164	Arabidopsis thaliana	ath|At1g68720.1
100164	Arabidopsis thaliana	ath|At1g48175.1
100164	Ostreococcus tauri	ota|Ot05g01940
100164	Ostreococcus tauri	ota|Ot04g01260
100164	Thalassiosira pseudonana	tps|158381
100164	Thalassiosira pseudonana	tps|157590
100164	Chlamydomonas reinhardtii	cre|74200
100164	Chlamydomonas reinhardtii	cre|100164
100164	Cyanidioschyzon merolae	cme|CMS337C
100164	Cyanidioschyzon merolae	cme|CMS253C
100164	Dictyostelium discoideum AX4	ddi|DDB0230178
100164	Trypanosoma cruzi	tcr|8133.m00012
100164	Trypanosoma cruzi	tcr|4807.m00008
100164	Leishmania major	lma|LmjF10.0730
100164	Trypanosoma brucei	tbr|Tb927.8.4180/Tb08.29H22.100
100164	Encephalitozoon cuniculi	ecu|XP_955750.1
100164	Filobasidiella neoformans	cne|180.m00030
100164	Phanerochaete chrysosporium	pha|1291
100164	Saccharomyces cerevisiae	sce|YJL035C
100164	Neurospora crassa	ncr|NCU01888
100164	Aspergillus oryzae	aor|AO090206000009
100164	Yarrowia lipolytica	yli|YALI0E13728g
100164	Schizosaccharomyces pombe	spo|SPBC16D10.10
100164	Debaryomyces hansenii	dha|DEHA0A02013g
100164	Kluyveromyces lactis	kla|KLLA0C10989g
100164	Candida glabrata	cgl|CAGL0J01023g
100164	Eremothecium gossypii	ago|ACR075C
100164	Giardia lamblia ATCC 50803	gla|2486
100164	Theileria parva	the|531.m01513
100164	Theileria annulata	tan|TA18255
100164	Plasmodium knowlesi strain H	pkn|PKH_120450-1
100164	Plasmodium falciparum 3D7	pfa|PF13_0259
100164	Plasmodium vivax SaI-1	pvi|Pv083365
100164	Plasmodium berghei	pbe|PB100173.00.0
100164	Plasmodium berghei	pbe|PB100172.00.0
100164	Plasmodium chabaudi	pch|PC000287.03.0
100164	Plasmodium chabaudi	pch|PC302372.00.0
100164	Plasmodium chabaudi	pch|PC000944.01.0
100164	Plasmodium yoelii yoelii str. 17XNL	pyo|PY04016
100164	Plasmodium yoelii yoelii str. 17XNL	pyo|PY04017
100164	Cryptosporidium parvum	cpa|cgd2_1630
100164	Cryptosporidium hominis	cho|Chro.20177
100164	Toxoplasma gondii	tgo|55.m08210
100164	Rhodopirellula baltica SH 1	rba|NP_870497.1
100164	Chlamydophila pneumoniae CWL029	cpn|NP_225195.1
100164	Streptococcus pneumoniae TIGR4	spn|NP_344572.1
100164	Listeria monocytogenes EGD-e	lmo|NP_466241.1
100164	Staphylococcus aureus subsp. aureus Mu50	sau|NP_371082.1
100164	Bacillus anthracis str. 'Ames Ancestor'	ban|NP_842589.1
100164	Clostridium perfringens str. 13	cpe|NP_560947.1
100164	Mycobacterium tuberculosis H37Rv	mtu|NP_218269.1
100164	Chlorobium tepidum TLS	cte|NP_661285.1
100164	Agrobacterium tumefaciens str. C58	atu|NP_531388.1
100164	Brucella suis 1330	bsu|NP_699406.1
100164	Rickettsia typhi str. Wilmington	rty|YP_067756.1
100164	Ralstonia solanacearum GMI1000	rso|NP_519572.1
100164	Burkholderia mallei ATCC 23344	bur|YP_103157.1
100164	Vibrio cholerae O1 biovar eltor str. N16961	vch|NP_230511.1
100164	Shigella flexneri 2a str. 301	sfl|NP_708396.1
100164	Coxiella burnetii RSA 493	cbu|NP_819652.1
100164	Yersinia pestis CO92	ype|NP_406423.1
100164	Francisella tularensis subsp. tularensis SCHU S4	ftu|YP_169245.1
100164	Escherichia coli W3110	eco|NP_417054.1
100164	Salmonella enterica subsp. enterica serovar Typhi str. CT18	sty|NP_457097.1
100164	Geobacter sulfurreducens PCA	gsu|NP_951127.1
100164	Synechococcus sp. WH 8102	syn|NP_897169.1
100164	Deinococcus radiodurans R1	dra|NP_294931.1
100164	Aquifex aeolicus VF5	aae|NP_213612.1
100177	Danio rerio	dre|ENSDARP00000069810
100177	Danio rerio	dre|ENSDARP00000022432
100177	Tetraodon nigroviridis	tni|GSTENP00017318001
100177	Takifugu rubripes	fru|NEWSINFRUP00000165609
100177	Mus musculus	mmu|ENSMUSP00000050978
100177	Rattus norvegicus	rno|ENSRNOP00000005646
100177	Homo sapiens	hsa|ENSP00000339626
100177	Oryza sativa	osa|12005.m083603
100177	Oryza sativa	osa|12005.m04841
100177	Oryza sativa	osa|12003.m07199
100177	Arabidopsis thaliana	ath|At5g05820.1
100177	Arabidopsis thaliana	ath|At3g11320.1
100177	Arabidopsis thaliana	ath|At1g12500.1
100177	Ostreococcus tauri	ota|Ot01g06520
100177	Chlamydomonas reinhardtii	cre|139981
100177	Chlamydomonas reinhardtii	cre|99830
100177	Chlamydomonas reinhardtii	cre|100177
100177	Filobasidiella neoformans	cne|164.m02209
100177	Phanerochaete chrysosporium	pha|3746
100177	Neurospora crassa	ncr|NCU09887
100177	Yarrowia lipolytica	yli|YALI0B08712g
100177	Cryptosporidium parvum	cpa|cgd5_3410
100177	Cryptosporidium hominis	cho|Chro.50030
100208	Oryza sativa	osa|12003.m06587
100208	Arabidopsis thaliana	ath|At5g07910.1
100208	Ostreococcus tauri	ota|Ot03g02330
100208	Chlamydomonas reinhardtii	cre|100208
100223	Danio rerio	dre|ENSDARP00000082294
100223	Danio rerio	dre|ENSDARP00000053634
100223	Danio rerio	dre|ENSDARP00000075841
100223	Danio rerio	dre|ENSDARP00000075832
100223	Danio rerio	dre|ENSDARP00000072212
100223	Danio rerio	dre|ENSDARP00000068794
100223	Danio rerio	dre|ENSDARP00000068791
100223	Danio rerio	dre|ENSDARP00000068782
100223	Danio rerio	dre|ENSDARP00000067945
100223	Danio rerio	dre|ENSDARP00000067940
100223	Danio rerio	dre|ENSDARP00000067899
100223	Danio rerio	dre|ENSDARP00000067897
100223	Danio rerio	dre|ENSDARP00000067895
100223	Danio rerio	dre|ENSDARP00000067893
100223	Danio rerio	dre|ENSDARP00000067891
100223	Danio rerio	dre|ENSDARP00000067884
100223	Danio rerio	dre|ENSDARP00000067883
100223	Danio rerio	dre|ENSDARP00000067880
100223	Danio rerio	dre|ENSDARP00000067879
100223	Danio rerio	dre|ENSDARP00000067878
100223	Danio rerio	dre|ENSDARP00000063920
100223	Danio rerio	dre|ENSDARP00000057793
100223	Danio rerio	dre|ENSDARP00000057788
100223	Danio rerio	dre|ENSDARP00000053624
100223	Danio rerio	dre|ENSDARP00000053620
100223	Danio rerio	dre|ENSDARP00000053617
100223	Danio rerio	dre|ENSDARP00000053614
100223	Danio rerio	dre|ENSDARP00000053610
100223	Danio rerio	dre|ENSDARP00000040327
100223	Tetraodon nigroviridis	tni|GSTENP00022109001
100223	Tetraodon nigroviridis	tni|GSTENP00016692001
100223	Tetraodon nigroviridis	tni|GSTENP00016339001
100223	Takifugu rubripes	fru|NEWSINFRUP00000179327
100223	Takifugu rubripes	fru|NEWSINFRUP00000179212
100223	Takifugu rubripes	fru|NEWSINFRUP00000177471
100223	Takifugu rubripes	fru|NEWSINFRUP00000180822
100223	Takifugu rubripes	fru|NEWSINFRUP00000181070
100223	Takifugu rubripes	fru|NEWSINFRUP00000182645
100223	Takifugu rubripes	fru|NEWSINFRUP00000177254
100223	Gallus gallus	gga|ENSGALP00000037316
100223	Gallus gallus	gga|ENSGALP00000019172
100223	Gallus gallus	gga|ENSGALP00000037287
100223	Gallus gallus	gga|ENSGALP00000037284
100223	Gallus gallus	gga|ENSGALP00000037272
100223	Gallus gallus	gga|ENSGALP00000037265
100223	Gallus gallus	gga|ENSGALP00000035358
100223	Gallus gallus	gga|ENSGALP00000029990
100223	Gallus gallus	gga|ENSGALP00000019162
100223	Ciona intestinalis	cin|ENSCINP00000020149
100223	Mus musculus	mmu|ENSMUSP00000088285
100223	Mus musculus	mmu|ENSMUSP00000089345
100223	Mus musculus	mmu|ENSMUSP00000089339
100223	Mus musculus	mmu|ENSMUSP00000089336
100223	Mus musculus	mmu|ENSMUSP00000089335
100223	Mus musculus	mmu|ENSMUSP00000089302
100223	Mus musculus	mmu|ENSMUSP00000089300
100223	Mus musculus	mmu|ENSMUSP00000088288
100223	Mus musculus	mmu|ENSMUSP00000077814
100223	Mus musculus	mmu|ENSMUSP00000071116
[truncated: 401,844 more rows]
