# Supplementary material for: ChlamyCyc: an integrative systems biology database and web-portal for Chlamydomonas reinhardtii
Source: BMC Genomics. 2009 May 4;10:209. doi: 10.1186/1471-2164-10-209 (PMC2688524; doi:10.1186/1471-2164-10-209)
Supplement: Additional file 4 — Chlamydomonas orthology relationships from OrthoMCL-DB. Tab-separated CSV-file containing the Chlamydomonas protein ids and annotated orthologs and OrthoMCL-DB [48]. [file 1471-2164-10-209-S4.csv]

chlamy_id	kegg_ko_id
100005	K11252
100008	K11252
100020	K11254
100021	K11253
100147	K11251
100162	K11252
100223	K11251
100228	K06961
100236	K11252
100494	K01529
100523	K03260
100548	K10844
100573	K01522
100576	K09140
100611	K11254
100620	K07034
100662	K11254
100664	K10666
100672	K11252
100701	K01126
100722	K11252
100730	K07034
100842	K01520
101057	K09699
101121	K10858
101248	K00540
101274	K00972
101275	K02326
101276	K05982
101278	K01120
101282	K01271
101370	K03131
101404	K02899
101411	K07512
101528	K01057
101649	K09834
101662	K01755
101671	K00645
101817	K06941
101876	K02887
101909	K08869
101935	K01120
101947	K01866
102084	K00599
102099	K02858
102200	K01490
102205	K11252
102238	K08863
102300	K08824
102309	K06889
102338	K03238
102354	K09680
102428	K07393
102433	K10849
102475	K10405
102512	K02372
102527	K02291
102541	K04424
102571	K00857
102612	K01551
102762	K00566
102784	K00002
102803	K00952
102889	K00131
102917	K00166
103061	K01322
103066	K01498
103073	K01175
103075	K01769
103158	K01104
103296	K00942
103322	K00945
103391	K02328
103419	K02519
103457	K06067
103526	K08202
103770	K01495
103798	K09420
103841	K00817
104114	K06125
104136	K09935
10419	K00415
104193	K05541
104300	K09704
104348	K02991
104388	K10393
104431	K01003
104512	K01866
104544	K00543
104547	K03510
104640	K03849
104647	K09833
104657	K01262
104702	K06228
104709	K01537
104732	K01874
104846	K08869
104934	K08869
105035	K11228
105079	K08288
105113	K05663
105119	K01463
105167	K07300
105231	K03978
105267	K04797
105291	K01066
105328	K00696
10538	K01193
105391	K06983
105410	K00599
105419	K09771
105469	K03110
105562	K03100
105620	K01247
105632	K03403
105706	K08832
106054	K11254
106176	K01759
106184	K07198
106327	K01870
106339	K00391
106360	K01802
106517	K10896
106655	K09422
106717	K08735
106740	K02356
106754	K00441
10705	K09531
107058	K11252
107113	K11251
107185	K03660
107202	K02520
107210	K09522
107215	K03014
107386	K09635
107474	K09496
107483	K07566
107651	K07204
107697	K11252
107789	K03665
107955	K07739
108061	K09008
108071	K08568
108094	K03679
108173	K03105
108248	K01120
108251	K01072
108283	K01602
108312	K02879
108477	K03680
108570	K03842
108655	K03437
108711	K08054
108727	K04794
108734	K03648
108892	K00833
108915	K11252
108953	K03386
109194	K00411
109252	K02896
109409	K11251
110341	K11254
111269	K01529
111277	K10875
111305	K03011
111330	K00297
111338	K03216
111359	K10583
111372	K00852
111410	K02325
111421	K01433
111453	K01868
111482	K05544
111483	K00011
111503	K08869
111555	K00472
111563	K02259
111616	K10908
111701	K03979
111715	K00311
111725	K00942
111778	K01710
111783	K01172
111791	K08065
111890	K01072
111898	K03511
111927	K01049
112040	K01661
112108	K01120
112184	K06639
112209	K01802
112211	K01892
112237	K09422
112300	K11253
112313	K01769
112378	K11340
112385	K00810
112398	K11251
112444	K11252
112470	K11254
112559	K11254
112576	K11252
112631	K11253
112673	K03517
112697	K00908
112705	K11252
112730	K01960
112753	K11251
112775	K11252
112822	K11254
112829	K03231
112931	K07023
113023	K06127
113049	K03322
113060	K01529
113076	K10590
113089	K01183
113116	K10590
113185	K00888
113199	K03002
113235	K11273
113236	K02212
113296	K03750
113366	K00661
113394	K01509
113407	K08794
113472	K10632
11348	K06877
113594	K00773
113610	K07056
113664	K03715
113687	K01228
113708	K10761
113714	K01120
113845	K01254
113847	K08869
113857	K00859
113915	K01897
113976	K01802
114085	K10400
114155	K03596
114160	K08337
114171	K03163
114222	K00599
114243	K00573
114244	K03678
114273	K03596
114289	K02006
114298	K00059
114319	K00599
114378	K01149
114438	K03168
114457	K09458
114600	K02470
114649	K10686
114692	K03083
114706	K11254
114709	K01120
114761	K01874
114834	K01193
114912	K03237
114939	K05542
114955	K11253
115025	K08789
115047	K01657
115081	K04077
115083	K02541
115135	K04567
115145	K10407
115146	K05527
115207	K05755
115213	K02725
115221	K03124
115231	K01166
115246	K03301
115268	K11252
115373	K07359
115377	K07034
115411	K03031
115432	K08272
115469	K11251
115475	K11254
115484	K05302
115491	K07034
115518	K01126
115581	K06660
11559	K11269
115745	K07021
115782	K02006
115803	K01090
115832	K06693
115842	K01552
115899	K00654
115934	K02469
115936	K02154
115978	K09549
116006	K00019
116056	K09422
116089	K02519
116096	K06966
116128	K01567
116196	K06927
116267	K01591
116276	K01120
116277	K06119
116326	K06916
116375	K00327
116381	K10143
116415	K00469
116419	K08286
116426	K02836
116500	K01120
116503	K04649
116537	K03115
116557	K01509
116646	K06063
116746	K09499
116788	K01922
116793	K08824
116803	K07305
116855	K06970
116860	K06995
116869	K01593
116873	K07407
116897	K06997
116904	K08956
116945	K02008
116979	K00602
117084	K03358
117095	K11251
117104	K06173
117112	K00652
117217	K02860
117219	K07376
117291	K09420
117306	K01893
117456	K11366
117512	K01104
117553	K02434
117568	K00676
117639	K03341
117655	K08066
117669	K00087
117678	K00601
117686	K06925
117828	K05128
117836	K03426
117843	K02350
117883	K00507
117914	K09419
117962	K05756
117996	K00851
118003	K07579
118012	K00139
118013	K01190
118018	K01259
118046	K00820
118132	K09313
118167	K11168
118171	K01176
118195	K01892
118204	K00626
118223	K01537
118259	K06911
118297	K06965
118369	K10688
118391	K05544
118405	K00599
118505	K03975
118587	K00344
118594	K01641
118694	K09550
118742	K07158
118751	K00249
118793	K00894
118974	K03267
118976	K00700
118990	K01529
119005	K01408
119116	K00540
119255	K10406
119262	K01076
119276	K02427
119290	K01887
119291	K00654
119334	K07300
119356	K06174
119383	K01288
119384	K01076
119395	K00823
119554	K01872
119565	K06268
119580	K01062
119597	K02838
119719	K00974
119814	K08998
119861	K00036
119878	K09660
119935	K04508
119948	K09423
120014	K00250
120057	K02926
120069	K01104
120079	K01463
120099	K01529
120228	K08737
120269	K00889
120309	K03751
120332	K08869
120341	K09569
120367	K01175
120414	K09561
120417	K08864
120423	K01769
120462	K01092
120516	K00020
120595	K02552
120649	K08827
120661	K03977
120664	K03255
120667	K10405
120734	K11254
120756	K06195
120842	K03249
120881	K02208
120979	K03874
121054	K01103
121098	K03650
121145	K05284
121156	K00730
121178	K11350
121180	K01409
121264	K05894
121320	K01090
121326	K06119
121340	K03177
121344	K01764
121355	K04345
121365	K07055
121371	K07567
121379	K00232
121409	K11173
121469	K00620
121489	K03454
121501	K05656
121621	K01072
121674	K00806
121757	K11254
121781	K08741
121805	K11254
121845	K11254
121856	K11252
121902	K11252
121923	K06944
122025	K01120
122088	K06675
122124	K03626
122195	K03843
122203	K00705
122263	K02907
122298	K00764
122352	K04882
122373	K10601
122441	K11262
122463	K06276
122530	K11087
122561	K10737
122609	K01555
122621	K00849
122684	K02685
122688	K00208
122706	K09417
122732	K10746
122771	K00798
122809	K08660
122836	K01052
122887	K00232
122908	K00586
122924	K07071
123024	K01529
123083	K01081
123085	K01081
123147	K01897
123186	K06287
123188	K01529
123209	K09773
123233	K01469
123240	K08869
123257	K01120
123286	K10865
123320	K02257
123346	K03345
123383	K03020
123392	K09966
123407	K03549
123419	K00648
123427	K01529
123436	K11350
123446	K00858
123507	K01287
123566	K07466
123572	K10144
123624	K04459
123644	K11252
123650	K11254
123665	K11253
12379	K06972
124679	K11252
124889	K11254
124894	K11252
125122	K11252
12539	K02365
126023	K00026
126030	K00766
126059	K02998
126076	K08869
126079	K01879
126121	K10397
126151	K00970
126163	K02922
126186	K03979
126189	K02925
126232	K00013
126287	K06674
126329	K01951
126382	K02147
126384	K06883
126477	K10408
126483	K03016
126518	K01714
126528	K06942
126557	K03263
126628	K00924
126671	K09645
126673	K03242
126820	K00029
126835	K03283
126853	K02921
126865	K01704
126905	K00878
126943	K00813
126960	K02864
126990	K01072
127039	K03033
127051	K00120
127081	K03869
127161	K04412
127171	K03681
127172	K05862
127247	K02917
127285	K02087
127297	K02737
127317	K03943
127384	K01733
127391	K02210
127415	K01489
127491	K03106
127515	K01934
127560	K01938
127606	K03007
127631	K00109
127671	K02542
127678	K07575
127689	K08282
127751	K03142
127775	K00104
127786	K01568
127814	K09624
127857	K01101
127871	K00924
127904	K09495
127918	K01950
127976	K09493
127991	K07151
128004	K03094
128016	K10899
128099	K01537
128227	K01956
128250	K07297
128289	K00253
128290	K05925
128308	K01358
128309	K02929
128353	K00861
128384	K02730
128400	K03322
128451	K00924
128476	K00925
128522	K07936
128523	K07374
128536	K00981
128562	K00943
128576	K00020
128624	K08081
128630	K05546
128636	K03253
128726	K01672
128744	K01379
128761	K07944
128764	K00864
128766	K03454
128777	K08513
128945	K03104
128965	K00809
129019	K05298
129025	K01681
129048	K02144
129070	K10580
129128	K00411
129193	K07934
129201	K10592
129295	K10397
129362	K00945
129433	K10409
129474	K02738
129541	K00522
129557	K10206
129593	K01251
129639	K01687
129649	K09422
12965	K09651
129691	K07126
129742	K02971
129809	K02873
129857	K03021
129868	K07375
129874	K00121
129876	K07375
129972	K09498
129982	K00925
130101	K08287
130104	K01836
130117	K02537
130199	K00619
130269	K08825
130314	K03501
130316	K02716
130324	K10408
130343	K09613
130370	K09919
130394	K10417
130417	K00966
130434	K00140
130559	K08498
130629	K10589
130648	K01149
130713	K03363
130812	K00147
130834	K04799
130885	K04796
130914	K02694
130931	K01537
131003	K10587
131059	K01952
131113	K09497
131333	K10412
131340	K00730
131412	K10752
131444	K05907
131463	K11098
131472	K10689
131477	K01265
131550	K03456
131649	K00670
131695	K07376
131752	K02988
131777	K06867
131895	K02154
131913	K01074
131998	K08293
132010	K01010
132041	K05894
132067	K02438
132151	K03955
132158	K10527
132166	K01455
132186	K00100
132194	K01599
132204	K00761
132210	K00927
132213	K06185
132433	K03531
132451	K10410
132486	K01090
132633	K03687
132639	K04554
132645	K11368
132678	K02113
132716	K02983
132836	K10573
132865	K00384
132888	K01703
132902	K01802
132905	K03231
132909	K03941
132936	K03250
132949	K01551
132979	K08857
132988	K00760
133000	K01941
133001	K02732
133008	K08762
133057	K08072
133088	K00800
133143	K10747
133171	K01069
133184	K00939
133199	K10609
133208	K10690
133249	K01673
133289	K05661
133318	K11173
133334	K03885
133395	K00413
133457	K02728
133544	K02135
133548	K03593
133570	K01007
133572	K10610
133620	K01507
133650	K09490
133859	K09490
133924	K00958
133971	K01915
133976	K06685
134051	K02985
134165	K00383
134189	K02155
134235	K02115
134382	K03231
134455	K08857
13453	K00953
134594	K03404
134605	K09515
134606	K09517
134715	K11089
134747	K03671
13480	K10866
134824	K03969
134840	K00528
134846	K00207
134900	K03357
134916	K11099
134943	K08830
135067	K00728
135101	K08678
135171	K02146
135220	K01810
135223	K03424
135382	K06072
135393	K01267
135424	K03017
135484	K01529
135609	K00128
135614	K01783
135762	K03405
135825	K10256
135856	K07034
135994	K10408
136037	K00975
136069	K09553
136082	K10390
136100	K01509
136180	K03305
136188	K08513
136266	K01873
136279	K00058
136376	K01529
136386	K05864
136408	K09648
136413	K03671
136439	K10570
136460	K10907
136578	K02126
136653	K06890
136810	K10960
136811	K02898
136828	K06184
136854	K00873
136865	K00967
136917	K01529
136984	K00283
137012	K00432
137019	K00787
137045	K06957
137062	K11147
137142	K07243
137163	K00026
137210	K06694
137221	K10408
137265	K05915
137286	K02218
137300	K00688
137306	K01557
13743	K10395
137452	K04043
137457	K02202
137493	K00948
137523	K11097
137559	K10419
137578	K01889
137673	K00919
137676	K00767
137761	K00457
137778	K01507
137795	K09539
137847	K11092
137868	K06067
137878	K00783
137882	K10398
137896	K10756
137945	K03028
137981	K02736
138087	K01287
138117	K04079
138155	K03145
138157	K03144
138180	K01652
138210	K00721
138493	K04567
138508	K00472
138512	K07179
138524	K01845
138565	K11089
138602	K05658
138607	K03165
138637	K00632
138672	K05658
138696	K03070
138697	K02870
138803	K01412
138922	K01881
138936	K11108
139007	K00818
139119	K01001
139197	K00940
139213	K01870
139260	K01784
139269	K00020
139405	K01866
139515	K00162
139610	K06207
139619	K00647
139676	K03857
139735	K08232
139742	K00560
139750	K01895
139758	K00325
139781	K03671
139831	K02940
139850	K03940
139865	K00019
139957	K06950
140045	K08770
140111	K06641
140252	K01953
140409	K03531
140415	K06694
140452	K00705
140487	K00284
140498	K08857
140509	K00108
140553	K06123
140580	K04802
140612	K07200
140618	K00134
140639	K03252
140839	K00053
140874	K01567
140900	K01769
140949	K06442
141056	K01620
141176	K01410
141185	K10252
141272	K03243
141319	K00615
141355	K03575
141422	K03424
141466	K00645
141477	K08874
141571	K09903
141676	K06126
141700	K04367
141763	K00730
141798	K02966
141865	K03236
141876	K11165
141995	K00272
142065	K02977
142105	K01091
142125	K06628
142126	K01116
142128	K00700
142190	K09184
142231	K00235
142288	K07750
142342	K01061
142357	K10088
142363	K03386
142398	K06062
142422	K10295
142444	K01046
142465	K03262
142512	K00898
142643	K00901
142718	K04459
142756	K05309
142774	K10450
142782	K07542
142791	K01769
142823	K00699
142838	K00142
142882	K06669
142941	K00835
142997	K07232
143060	K02603
143072	K02974
143076	K05613
143082	K01873
143122	K00432
143218	K08667
143449	K10571
143495	K05016
143511	K00706
143516	K08876
143530	K11293
143611	K07117
143847	K01930
143864	K10771
143892	K00456
143900	K05666
143982	K01509
144027	K04512
144069	K06130
144136	K04773
14425	K03351
144252	K01191
144281	K03787
144354	K04885
144460	K08857
144556	K03120
144564	K11254
144583	K04082
144604	K01293
144608	K02370
144621	K10808
144646	K02979
144677	K00454
144686	K03137
144736	K06252
144841	K07052
144867	K01090
145045	K10863
145075	K03379
145152	K00760
145209	K00759
145255	K01718
145271	K02875
145353	K08846
145439	K08008
145450	K10877
145451	K01238
145462	K04498
145516	K10956
145657	K08906
145741	K08850
145770	K03235
145838	K01138
145893	K00599
145919	K05956
145923	K03372
145963	K02559
145987	K00658
146213	K01840
146253	K07456
146295	K02321
146308	K00587
146322	K03778
146499	K01054
146501	K01362
146514	K10733
146533	K01082
146571	K09527
146572	K11267
146574	K00616
146633	K08734
146649	K00318
146702	K01462
146799	K00799
146801	K00656
146844	K02882
146879	K02116
146886	K01586
146945	K00006
146946	K00006
146964	K01456
146977	K01769
147004	K02918
147100	K03846
147205	K04856
147235	K05681
147241	K04718
147387	K00573
147446	K00706
147453	K06627
147457	K01768
147458	K01768
147472	K02905
147520	K01358
147722	K00029
147743	K08653
147787	K02639
147894	K01322
148035	K06961
148149	K07052
148223	K09529
148383	K10597
148395	K08819
148711	K04936
148810	K00133
148836	K07877
148884	K00604
149028	K00457
149072	K06911
149134	K08963
149240	K03946
149381	K06580
149388	K01090
149643	K08844
149645	K05393
149709	K00627
149710	K05535
149795	K00485
149993	K02947
150073	K01178
150104	K03781
150233	K08871
150247	K00567
150286	K10732
150334	K04494
150382	K07006
150416	K05290
150435	K00504
150489	K08214
150576	K02606
150644	K02978
150691	K03130
150712	K06540
150723	K03978
150728	K07025
150766	K10394
150793	K10754
150835	K06238
150957	K01778
151050	K01025
151082	K03013
151096	K01947
151215	K11296
151272	K06998
151307	K05605
151320	K10765
151321	K08595
151357	K05521
151368	K01795
151492	K08251
151494	K08251
151596	K02913
151780	K08672
151985	K11271
152009	K00784
152015	K08252
152239	K00226
152270	K10606
152316	K01529
152318	K08282
152340	K08782
152438	K01830
152464	K09142
152525	K06689
152591	K00510
152683	K02540
152688	K01567
152892	K01623
152928	K04990
152998	K05091
153062	K01883
153134	K00212
153238	K00301
153439	K01072
153656	K08901
153674	K02903
153678	K08909
153731	K06679
153750	K04958
153844	K10773
153895	K01972
153970	K08818
154065	K03026
154125	K10801
154289	K01669
154307	K00549
154339	K03108
154479	K09528
154497	K02221
154586	K00558
154723	K00799
154823	K01493
154976	K05841
155150	K02721
155158	K05531
155230	K01598
155455	K02900
155464	K03386
155546	K01438
155610	K01633
155649	K02964
155704	K11253
155742	K03454
15589	K09489
155892	K03025
156074	K01802
156470	K04515
156530	K11253
157049	K00963
157074	K08494
157234	K01431
15736	K08282
157820	K01512
157945	K08106
158129	K00026
158152	K01710
158173	K08073
158244	K00002
158427	K11341
15852	K00558
158976	K04730
159152	K11093
159170	K01988
159272	K02951
159282	K02894
159554	K10840
159711	K03872
159943	K08077
159985	K07152
159999	K00079
160028	K06689
160030	K06269
160073	K10420
160132	K03564
160258	K01824
160509	K11252
16085	K07497
161043	K09586
161455	K00928
161904	K00559
162449	K00058
162535	K01415
162667	K08867
162845	K02872
163013	K08764
163238	K01497
163751	K00326
163989	K00076
164097	K02941
164400	K02294
164424	K03965
164613	K04457
165193	K00434
165416	K08905
165420	K00621
165762	K03458
165763	K03458
165774	K04886
165799	K00680
165812	K08869
165863	K10563
165870	K00555
165922	K03125
166012	K02908
166144	K08776
166227	K01889
166297	K05656
166362	K06941
166368	K03004
166399	K03539
166441	K01148
166557	K05528
166940	K00522
167003	K11253
167030	K11253
167044	K01526
167047	K01868
167094	K11253
167137	K03248
167163	K11254
167193	K11251
167194	K11253
167195	K11254
167223	K11251
167230	K11253
167286	K07001
167482	K06944
167562	K01303
167658	K01488
167675	K00799
167716	K01529
167824	K09525
167861	K01211
167865	K01953
167884	K04487
167901	K08853
167932	K00091
168044	K04957
168073	K08910
168092	K01117
168365	K06942
168390	K01099
168461	K11275
168484	K02984
168515	K11254
168516	K11252
168638	K09592
168655	K10140
168679	K03348
168749	K03128
168782	K05207
168820	K05283
168860	K06676
169016	K03143
169029	K01238
169259	K03458
169264	K03458
169384	K07555
169428	K01371
169450	K02953
169525	K05681
169610	K03240
169652	K11253
169653	K11251
169686	K07583
169728	K01947
169763	K08342
169796	K09526
169826	K09533
169948	K05005
169954	K10848
170004	K03245
170021	K08078
170031	K11290
170056	K01762
170081	K01148
170220	K10685
170294	K00463
170323	K11253
170370	K00931
170453	K09503
170458	K10743
170481	K07253
170508	K00681
170526	K01354
170547	K06891
170595	K11303
17066	K03514
170707	K07002
170716	K00876
170822	K00232
170854	K04853
170866	K03316
170884	K00599
171013	K01239
171212	K03657
171253	K08844
171345	K02178
171399	K03132
171402	K03135
171506	K08472
171516	K03542
171623	K02209
171674	K03537
171688	K00486
171949	K00784
172074	K01262
172362	K06942
172401	K01530
172406	K02938
172466	K10772
172500	K03126
172560	K11252
172905	K02604
172948	K06634
172949	K03035
172967	K10142
173111	K01149
173291	K01482
173359	K03515
173402	K05322
173414	K04949
173528	K07007
173552	K01768
173723	K00059
173749	K00680
173841	K00036
173858	K01796
173868	K02578
173928	K01165
174010	K02834
174097	K00813
174103	K01507
174270	K00942
174358	K00655
174432	K02835
174471	K02069
174475	K05464
174488	K03023
174517	K01280
174569	K07119
174692	K03316
174711	K02893
174750	K06695
174902	K00540
175039	K01945
175227	K01874
175413	K06670
175485	K09518
17550	K09506
175536	K03637
175586	K02335
175628	K08735
175651	K01697
175692	K00809
175699	K01488
175746	K03929
175809	K01634
175853	K06173
176016	K08106
176076	K00616
176094	K02999
176119	K03574
176233	K08738
176383	K00599
176386	K01529
176419	K11130
176480	K07203
176519	K00276
176530	K11292
176554	K01937
176626	K01192
176694	K02501
176942	K06259
177038	K03754
177059	K04427
177090	K02535
177149	K11253
177187	K00988
177188	K11124
177203	K05757
177262	K02320
177618	K01529
177689	K08744
177779	K00287
177895	K07441
177997	K07263
178035	K11339
178039	K08592
178083	K09536
178140	K01465
178197	K03509
178232	K01230
178281	K01529
178320	K06671
178381	K10536
178494	K11253
178537	K11253
178662	K00276
178700	K04532
178882	K06636
178903	K05539
178913	K08150
178914	K03350
178966	K06316
179025	K01519
179044	K08900
179100	K03924
179191	K05676
179410	K02349
179575	K09668
179706	K02993
179884	K01763
179976	K01613
180018	K05527
180097	K07240
180130	K02949
180172	K00940
180221	K00940
180240	K11160
180281	K03521
180405	K07107
180492	K01715
180630	K10399
180724	K03424
180826	K04856
181107	K08735
181144	K03251
181195	K03306
181233	K11252
181270	K11253
181346	K11254
181520	K10843
18187	K09540
181887	K05759
181913	K03564
181974	K04345
181975	K01919
182007	K03133
182011	K03926
182137	K01126
182152	K04427
182181	K09775
182241	K06990
182375	K05610
182385	K06890
182408	K00789
182457	K00514
182459	K03553
182497	K10744
182533	K02151
182571	K11096
182576	K11359
182581	K03809
182582	K03809
182602	K01535
182662	K03008
182663	K02523
182699	K04515
182738	K03037
182754	K07432
182764	K03265
182779	K02219
182811	K10604
182896	K08903
182920	K03116
182932	K00859
182959	K02695
182974	K09584
182980	K03936
183011	K00365
183031	K04371
183033	K02717
183141	K01177
183258	K07001
183277	K00693
183306	K07735
183312	K01825
183329	K01358
183412	K01724
183437	K05765
183445	K09013
183446	K01772
183460	K02492
183472	K03100
183476	K04035
183518	K02934
18353	K00729
183563	K03000
183594	K10576
183620	K02731
183771	K02727
183782	K02932
183823	K09567
183831	K03453
183897	K06096
183928	K01611
183965	K08282
184	K11253
184001	K03061
184047	K03768
184123	K02939
184173	K05766
184206	K07304
184386	K10802
184397	K08916
184419	K00860
184450	K08371
184471	K08907
184606	K03937
184661	K00360
184687	K02933
184701	K09494
184789	K02261
184810	K08915
184847	K02729
184910	K01764
184923	K03609
184945	K01962
184947	K01817
184971	K02692
185004	K02871
185013	K03935
185040	K02926
185081	K00012
185094	K03134
185109	K00540
185125	K11253
185131	K04796
185200	K02134
185246	K07342
185318	K10578
185378	K09584
185418	K10755
185478	K02160
185480	K04083
185509	K04354
185571	K03768
185583	K10807
185673	K03283
185710	K00703
185750	K10394
185774	K03505
185915	K02638
185967	K06630
185980	K06875
186023	K07374
186126	K07977
186185	K03953
186204	K06677
186253	K01881
186317	K02739
186321	K03123
186342	K03942
186347	K01285
186369	K00999
18637	K06252
186410	K11279
186414	K10397
186432	K03010
186446	K01599
186521	K02897
186531	K02701
186558	K01769
186574	K01092
186611	K01648
186616	K00794
186639	K01698
186653	K05607
186669	K10411
186680	K01552
186686	K05288
186744	K08815
186764	K01238
186766	K08582
186846	K00679
186880	K01693
186886	K04713
186904	K08343
186935	K10739
186959	K00813
187	K11251
187002	K01307
187025	K08911
187094	K06444
187099	K02735
187123	K09668
187139	K01539
187168	K01785
187185	K06901
187248	K04681
187285	K00627
187295	K03217
187322	K02148
187371	K08902
187392	K00826
187409	K10704
187429	K01149
187466	K09668
187495	K01104
187517	K01769
187588	K01415
187612	K00540
187641	K08387
187682	K11088
187688	K03809
187700	K00274
187709	K07199
187731	K06980
187751	K03349
187761	K06027
187796	K07304
187819	K06892
187832	K00847
187852	K03254
187884	K11251
187899	K04488
187947	K01414
187976	K06897
187988	K01496
187991	K10456
187997	K00111
187998	K08493
188065	K03264
188119	K00380
188120	K01858
188131	K11367
188142	K03939
188144	K02183
188195	K10391
188207	K10956
188223	K01883
188250	K08871
188251	K10703
188291	K09955
188335	K08857
188365	K05292
188373	K00432
188401	K02433
188404	K03065
188476	K00831
188533	K01829
188559	K01147
188584	K04798
188593	K01770
188602	K01054
188612	K11143
188669	K10586
188672	K07117
188706	K09131
188762	K00611
188785	K10808
188837	K02987
188921	K03434
188933	K10389
188942	K03257
188957	K10582
188977	K03454
188996	K07400
189016	K08503
189020	K01920
189041	K04907
189050	K00931
189186	K01100
189216	K08008
189266	K05850
189289	K01076
189320	K01738
189321	K05208
189344	K03522
189359	K03885
189366	K03015
189394	K07015
189430	K03454
189474	K01130
189588	K07170
189675	K07304
189721	K02327
189732	K07566
189746	K05955
189763	K01765
189793	K04874
189821	K02861
189830	K00861
189872	K00599
189879	K09272
189909	K05531
189940	K01829
190007	K00777
190022	K10643
190033	K08658
190083	K03782
190125	K02261
190147	K10949
190174	K11265
190175	K05956
190219	K10444
190234	K01423
190292	K01530
190294	K07942
190371	K02150
190406	K01466
190424	K10447
190446	K00162
190447	K05609
190458	K03086
190547	K00856
190549	K09651
190579	K03504
190697	K00472
190719	K03610
190735	K04482
190782	K03256
190824	K10575
190851	K09866
190925	K05768
191043	K00231
191168	K10753
191206	K00799
191228	K08332
191269	K04487
191336	K03457
191388	K05302
191404	K04715
191432	K02302
191453	K11162
191561	K01768
191592	K01061
191596	K02137
191597	K07088
191617	K01876
191621	K07047
191628	K01265
191662	K00703
191668	K01637
191672	K09288
191758	K02912
191776	K02989
191815	K11095
191863	K02149
191875	K09669
191903	K03178
191969	K01395
191987	K00145
191993	K01736
192018	K11324
192045	K11304
192081	K01090
192083	K00051
192085	K00366
192094	K00122
192123	K04499
192162	K11279
192294	K06889
192364	K00286
192430	K08292
192441	K07932
192476	K11090
192510	K07556
192517	K01626
192526	K03032
192558	K03661
192563	K07565
192581	K02563
192597	K00033
192621	K10903
192647	K01867
192798	K01128
192806	K00428
192884	K05849
192899	K10802
192924	K10301
192929	K06672
192933	K03038
192961	K08910
193008	K01968
193025	K01530
193038	K08246
193044	K01515
193086	K00592
193146	K10520
193253	K00962
193296	K02636
193299	K00936
193424	K02734
193447	K05954
193467	K00088
193479	K00391
193500	K01890
193511	K04564
193562	K04382
193566	K01923
193588	K03241
193614	K01527
193640	K11129
193661	K01830
193677	K03247
193689	K10842
193691	K01830
193762	K00356
193810	K00161
193827	K07752
193901	K04371
193970	K08266
193992	K01072
194011	K08597
194063	K01895
194082	K08857
194134	K00939
194183	K02136
194209	K10436
194224	K00799
194226	K00799
194257	K00995
194322	K01079
194349	K07562
194387	K02726
194436	K03097
194450	K04838
194451	K04849
194458	K00356
194461	K00600
194475	K01749
194479	K10481
194494	K06201
194511	K02956
194530	K07252
194541	K00827
194589	K06632
194609	K00828
194611	K06816
194613	K01423
194674	K00091
194766	K03644
194837	K10418
194856	K01491
194915	K01647
194928	K02923
194929	K07390
194946	K01104
194967	K00773
194972	K02990
194981	K08336
194988	K02838
195038	K00795
195057	K01640
195064	K06268
195107	K08857
195131	K02891
195230	K03301
195255	K01948
195332	K00547
195343	K07399
195386	K00819
195401	K08489
195403	K08515
195405	K08506
195406	K08506
195409	K08515
195412	K08490
195415	K04646
195422	K03695
195430	K01528
195435	K01528
195437	K05236
195462	K08496
195463	K08495
195465	K08516
195468	K08518
195482	K03110
195484	K03109
195500	K01802
195517	K06234
195519	K07976
195520	K07976
195521	K07897
195522	K07976
195524	K03403
195528	K07950
195529	K07962
195530	K07952
195532	K07943
195534	K03595
195539	K08099
195543	K01885
195544	K07095
195553	K02641
195574	K01885
195580	K00889
195584	K02866
195585	K02865
195587	K02868
195589	K02883
195590	K02885
195592	K02969
195593	K02997
195594	K02927
195595	K02915
195597	K02920
195598	K02930
195599	K02936
195600	K02943
195601	K02962
195602	K02981
195605	K02995
195606	K02960
195607	K02980
195608	K02896
195611	K03676
195613	K03671
195619	K02871
195620	K02879
195622	K02895
195623	K02906
195627	K02952
195629	K02959
195634	K02867
195635	K02876
195636	K02899
195637	K02946
195639	K02961
195641	K00236
195647	K08269
195652	K08334
195663	K10950
195672	K01194
195707	K02258
195711	K03885
195712	K02267
195719	K03885
195726	K03118
195727	K06111
195733	K08827
195746	K03676
195766	K07390
195767	K07390
195837	K10755
195856	K05098
195872	K07910
195877	K07935
195887	K03671
195895	K09580
195902	K01829
195906	K00052
195910	K00855
195914	K00384
195940	K03801
195943	K01719
195947	K00510
195953	K01676
195962	K01533
195969	K08486
195971	K07117
195972	K00234
195975	K01110
196042	K00030
196044	K00030
196067	K02437
196074	K01509
196084	K10419
196085	K01369
196086	K09647
196092	K03644
196103	K07304
196118	K03671
196136	K04459
196143	K01684
196237	K03306
196242	K00605
196245	K01673
196261	K00873
196265	K02881
196269	K07042
196270	K00924
196271	K00898
196283	K10782
196289	K01802
196298	K01101
196305	K01834
196306	K03306
196311	K01895
196317	K01850
196320	K00003
196328	K01638
196330	K04518
196333	K03306
196341	K03542
196344	K00606
196354	K00600
196358	K01362
196362	K03306
196400	K00600
196409	K01852
196411	K05917
196430	K00850
196431	K00616
196438	K03306
196439	K03306
196442	K00134
196472	K03306
196483	K01760
196485	K01738
196516	K00222
196520	K05863
196521	K01673
196541	K03544
196545	K03667
196549	K01735
196553	K09480
196557	K01358
196559	K10836
196565	K10598
196567	K00031
196568	K01662
196570	K01899
196572	K01809
196583	K01876
196593	K00891
196595	K01754
196597	K09835
196604	K00991
196606	K00099
196609	K01649
196612	K01610
[truncated: 540 more rows]
