# Supplementary material for: ChlamyCyc: an integrative systems biology database and web-portal for Chlamydomonas reinhardtii
Source: BMC Genomics. 2009 May 4;10:209. doi: 10.1186/1471-2164-10-209 (PMC2688524; doi:10.1186/1471-2164-10-209)
Supplement: Additional file 5 — Chlamydomonas orthology relationships from KEGG-KO. Tab-separated CSV-file containing the Chlamydomonas protein ids and annotated orthologs from KEGG Orthology Database [7]. [file 1471-2164-10-209-S5.xls]

## Sheet: Tabelle1
ChlamyCyc FRAME-id	COMMON-NAME	link to PlantTFDB
CHLREDRAFT_101247-MONOMER	101247	http://chlamytfdb.bio.uni-potsdam.de/v2.0/gene_details.php?cds_id=101247
CHLREDRAFT_101275-MONOMER	101275	http://chlamytfdb.bio.uni-potsdam.de/v2.0/gene_details.php?cds_id=101275
CHLREDRAFT_101657-MONOMER	101657	http://chlamytfdb.bio.uni-potsdam.de/v2.0/gene_details.php?cds_id=101657
CHLREDRAFT_103798-MONOMER	103798	http://chlamytfdb.bio.uni-potsdam.de/v2.0/gene_details.php?cds_id=103798
CHLREDRAFT_104804-MONOMER	104804	http://chlamytfdb.bio.uni-potsdam.de/v2.0/gene_details.php?cds_id=104804
CHLREDRAFT_105679-MONOMER	105679	http://chlamytfdb.bio.uni-potsdam.de/v2.0/gene_details.php?cds_id=105679
CHLREDRAFT_105687-MONOMER	105687	http://chlamytfdb.bio.uni-potsdam.de/v2.0/gene_details.php?cds_id=105687
CHLREDRAFT_105836-MONOMER	105836	http://chlamytfdb.bio.uni-potsdam.de/v2.0/gene_details.php?cds_id=105836
CHLREDRAFT_106059-MONOMER	106059	http://chlamytfdb.bio.uni-potsdam.de/v2.0/gene_details.php?cds_id=106059
CHLREDRAFT_106655-MONOMER	106655	http://chlamytfdb.bio.uni-potsdam.de/v2.0/gene_details.php?cds_id=106655
CHLREDRAFT_106739-MONOMER	106739	http://chlamytfdb.bio.uni-potsdam.de/v2.0/gene_details.php?cds_id=106739
CHLREDRAFT_107210-MONOMER	107210	http://chlamytfdb.bio.uni-potsdam.de/v2.0/gene_details.php?cds_id=107210
CHLREDRAFT_107654-MONOMER	107654	http://chlamytfdb.bio.uni-potsdam.de/v2.0/gene_details.php?cds_id=107654
CHLREDRAFT_108149-MONOMER	108149	http://chlamytfdb.bio.uni-potsdam.de/v2.0/gene_details.php?cds_id=108149
CHLREDRAFT_108444-MONOMER	108444	http://chlamytfdb.bio.uni-potsdam.de/v2.0/gene_details.php?cds_id=108444
CHLREDRAFT_111277-MONOMER	111277	http://chlamytfdb.bio.uni-potsdam.de/v2.0/gene_details.php?cds_id=111277
CHLREDRAFT_111791-MONOMER	111791	http://chlamytfdb.bio.uni-potsdam.de/v2.0/gene_details.php?cds_id=111791
CHLREDRAFT_111844-MONOMER	111844	http://chlamytfdb.bio.uni-potsdam.de/v2.0/gene_details.php?cds_id=111844
CHLREDRAFT_112237-MONOMER	112237	http://chlamytfdb.bio.uni-potsdam.de/v2.0/gene_details.php?cds_id=112237
CHLREDRAFT_112628-MONOMER	112628	http://chlamytfdb.bio.uni-potsdam.de/v2.0/gene_details.php?cds_id=112628
CHLREDRAFT_113139-MONOMER	113139	http://chlamytfdb.bio.uni-potsdam.de/v2.0/gene_details.php?cds_id=113139
CHLREDRAFT_115124-MONOMER	115124	http://chlamytfdb.bio.uni-potsdam.de/v2.0/gene_details.php?cds_id=115124
CHLREDRAFT_115247-MONOMER	115247	http://chlamytfdb.bio.uni-potsdam.de/v2.0/gene_details.php?cds_id=115247
CHLREDRAFT_115254-MONOMER	115254	http://chlamytfdb.bio.uni-potsdam.de/v2.0/gene_details.php?cds_id=115254
CHLREDRAFT_115484-MONOMER	115484	http://chlamytfdb.bio.uni-potsdam.de/v2.0/gene_details.php?cds_id=115484
CHLREDRAFT_116056-MONOMER	116056	http://chlamytfdb.bio.uni-potsdam.de/v2.0/gene_details.php?cds_id=116056
CHLREDRAFT_116461-MONOMER	116461	http://chlamytfdb.bio.uni-potsdam.de/v2.0/gene_details.php?cds_id=116461
CHLREDRAFT_116658-MONOMER	116658	http://chlamytfdb.bio.uni-potsdam.de/v2.0/gene_details.php?cds_id=116658
CHLREDRAFT_117291-MONOMER	117291	http://chlamytfdb.bio.uni-potsdam.de/v2.0/gene_details.php?cds_id=117291
CHLREDRAFT_117345-MONOMER	117345	http://chlamytfdb.bio.uni-potsdam.de/v2.0/gene_details.php?cds_id=117345
CHLREDRAFT_117655-MONOMER	117655	http://chlamytfdb.bio.uni-potsdam.de/v2.0/gene_details.php?cds_id=117655
CHLREDRAFT_117914-MONOMER	117914	http://chlamytfdb.bio.uni-potsdam.de/v2.0/gene_details.php?cds_id=117914
CHLREDRAFT_118761-MONOMER	118761	http://chlamytfdb.bio.uni-potsdam.de/v2.0/gene_details.php?cds_id=118761
CHLREDRAFT_119194-MONOMER	119194	http://chlamytfdb.bio.uni-potsdam.de/v2.0/gene_details.php?cds_id=119194
CHLREDRAFT_119209-MONOMER	119209	http://chlamytfdb.bio.uni-potsdam.de/v2.0/gene_details.php?cds_id=119209
CHLREDRAFT_119283-MONOMER	119283	http://chlamytfdb.bio.uni-potsdam.de/v2.0/gene_details.php?cds_id=119283
CHLREDRAFT_119948-MONOMER	119948	http://chlamytfdb.bio.uni-potsdam.de/v2.0/gene_details.php?cds_id=119948
CHLREDRAFT_120259-MONOMER	120259	http://chlamytfdb.bio.uni-potsdam.de/v2.0/gene_details.php?cds_id=120259
CHLREDRAFT_120852-MONOMER	120852	http://chlamytfdb.bio.uni-potsdam.de/v2.0/gene_details.php?cds_id=120852
CHLREDRAFT_121559-MONOMER	121559	http://chlamytfdb.bio.uni-potsdam.de/v2.0/gene_details.php?cds_id=121559
CHLREDRAFT_121606-MONOMER	121606	http://chlamytfdb.bio.uni-potsdam.de/v2.0/gene_details.php?cds_id=121606
CHLREDRAFT_121738-MONOMER	121738	http://chlamytfdb.bio.uni-potsdam.de/v2.0/gene_details.php?cds_id=121738
CHLREDRAFT_121939-MONOMER	121939	http://chlamytfdb.bio.uni-potsdam.de/v2.0/gene_details.php?cds_id=121939
CHLREDRAFT_122706-MONOMER	122706	http://chlamytfdb.bio.uni-potsdam.de/v2.0/gene_details.php?cds_id=122706
CHLREDRAFT_122939-MONOMER	122939	http://chlamytfdb.bio.uni-potsdam.de/v2.0/gene_details.php?cds_id=122939
CHLREDRAFT_123164-MONOMER	123164	http://chlamytfdb.bio.uni-potsdam.de/v2.0/gene_details.php?cds_id=123164
CHLREDRAFT_126346-MONOMER	126346	http://chlamytfdb.bio.uni-potsdam.de/v2.0/gene_details.php?cds_id=126346
CHLREDRAFT_126810-MONOMER	126810	http://chlamytfdb.bio.uni-potsdam.de/v2.0/gene_details.php?cds_id=126810
CHLREDRAFT_127044-MONOMER	127044	http://chlamytfdb.bio.uni-potsdam.de/v2.0/gene_details.php?cds_id=127044
CHLREDRAFT_129649-MONOMER	129649	http://chlamytfdb.bio.uni-potsdam.de/v2.0/gene_details.php?cds_id=129649
CHLREDRAFT_130971-MONOMER	130971	http://chlamytfdb.bio.uni-potsdam.de/v2.0/gene_details.php?cds_id=130971
CHLREDRAFT_13217-MONOMER	13217	http://chlamytfdb.bio.uni-potsdam.de/v2.0/gene_details.php?cds_id=13217
CHLREDRAFT_134186-MONOMER	134186	http://chlamytfdb.bio.uni-potsdam.de/v2.0/gene_details.php?cds_id=134186
CHLREDRAFT_135484-MONOMER	135484	http://chlamytfdb.bio.uni-potsdam.de/v2.0/gene_details.php?cds_id=135484
CHLREDRAFT_135809-MONOMER	135809	http://chlamytfdb.bio.uni-potsdam.de/v2.0/gene_details.php?cds_id=135809
CHLREDRAFT_142190-MONOMER	142190	http://chlamytfdb.bio.uni-potsdam.de/v2.0/gene_details.php?cds_id=142190
CHLREDRAFT_142283-MONOMER	142283	http://chlamytfdb.bio.uni-potsdam.de/v2.0/gene_details.php?cds_id=142283
CHLREDRAFT_142433-MONOMER	142433	http://chlamytfdb.bio.uni-potsdam.de/v2.0/gene_details.php?cds_id=142433
CHLREDRAFT_142476-MONOMER	142476	http://chlamytfdb.bio.uni-potsdam.de/v2.0/gene_details.php?cds_id=142476
CHLREDRAFT_142507-MONOMER	142507	http://chlamytfdb.bio.uni-potsdam.de/v2.0/gene_details.php?cds_id=142507
CHLREDRAFT_142793-MONOMER	142793	http://chlamytfdb.bio.uni-potsdam.de/v2.0/gene_details.php?cds_id=142793
CHLREDRAFT_143060-MONOMER	143060	http://chlamytfdb.bio.uni-potsdam.de/v2.0/gene_details.php?cds_id=143060
CHLREDRAFT_145251-MONOMER	145251	http://chlamytfdb.bio.uni-potsdam.de/v2.0/gene_details.php?cds_id=145251
CHLREDRAFT_145254-MONOMER	145254	http://chlamytfdb.bio.uni-potsdam.de/v2.0/gene_details.php?cds_id=145254
CHLREDRAFT_145401-MONOMER	145401	http://chlamytfdb.bio.uni-potsdam.de/v2.0/gene_details.php?cds_id=145401
CHLREDRAFT_145450-MONOMER	145450	http://chlamytfdb.bio.uni-potsdam.de/v2.0/gene_details.php?cds_id=145450
CHLREDRAFT_145462-MONOMER	145462	http://chlamytfdb.bio.uni-potsdam.de/v2.0/gene_details.php?cds_id=145462
CHLREDRAFT_146239-MONOMER	146239	http://chlamytfdb.bio.uni-potsdam.de/v2.0/gene_details.php?cds_id=146239
CHLREDRAFT_147286-MONOMER	147286	http://chlamytfdb.bio.uni-potsdam.de/v2.0/gene_details.php?cds_id=147286
CHLREDRAFT_147354-MONOMER	147354	http://chlamytfdb.bio.uni-potsdam.de/v2.0/gene_details.php?cds_id=147354
CHLREDRAFT_147364-MONOMER	147364	http://chlamytfdb.bio.uni-potsdam.de/v2.0/gene_details.php?cds_id=147364
CHLREDRAFT_147577-MONOMER	147577	http://chlamytfdb.bio.uni-potsdam.de/v2.0/gene_details.php?cds_id=147577
CHLREDRAFT_148404-MONOMER	148404	http://chlamytfdb.bio.uni-potsdam.de/v2.0/gene_details.php?cds_id=148404
CHLREDRAFT_149109-MONOMER	149109	http://chlamytfdb.bio.uni-potsdam.de/v2.0/gene_details.php?cds_id=149109
CHLREDRAFT_149159-MONOMER	149159	http://chlamytfdb.bio.uni-potsdam.de/v2.0/gene_details.php?cds_id=149159
CHLREDRAFT_149251-MONOMER	149251	http://chlamytfdb.bio.uni-potsdam.de/v2.0/gene_details.php?cds_id=149251
CHLREDRAFT_149734-MONOMER	149734	http://chlamytfdb.bio.uni-potsdam.de/v2.0/gene_details.php?cds_id=149734
CHLREDRAFT_149807-MONOMER	149807	http://chlamytfdb.bio.uni-potsdam.de/v2.0/gene_details.php?cds_id=149807
CHLREDRAFT_149876-MONOMER	149876	http://chlamytfdb.bio.uni-potsdam.de/v2.0/gene_details.php?cds_id=149876
CHLREDRAFT_151215-MONOMER	151215	http://chlamytfdb.bio.uni-potsdam.de/v2.0/gene_details.php?cds_id=151215
CHLREDRAFT_152316-MONOMER	152316	http://chlamytfdb.bio.uni-potsdam.de/v2.0/gene_details.php?cds_id=152316
CHLREDRAFT_152660-MONOMER	152660	http://chlamytfdb.bio.uni-potsdam.de/v2.0/gene_details.php?cds_id=152660
CHLREDRAFT_153371-MONOMER	153371	http://chlamytfdb.bio.uni-potsdam.de/v2.0/gene_details.php?cds_id=153371
CHLREDRAFT_153832-MONOMER	153832	http://chlamytfdb.bio.uni-potsdam.de/v2.0/gene_details.php?cds_id=153832
CHLREDRAFT_153922-MONOMER	153922	http://chlamytfdb.bio.uni-potsdam.de/v2.0/gene_details.php?cds_id=153922
CHLREDRAFT_153934-MONOMER	153934	http://chlamytfdb.bio.uni-potsdam.de/v2.0/gene_details.php?cds_id=153934
CHLREDRAFT_154505-MONOMER	154505	http://chlamytfdb.bio.uni-potsdam.de/v2.0/gene_details.php?cds_id=154505
CHLREDRAFT_156694-MONOMER	156694	http://chlamytfdb.bio.uni-potsdam.de/v2.0/gene_details.php?cds_id=156694
CHLREDRAFT_158359-MONOMER	158359	http://chlamytfdb.bio.uni-potsdam.de/v2.0/gene_details.php?cds_id=158359
CHLREDRAFT_159133-MONOMER	159133	http://chlamytfdb.bio.uni-potsdam.de/v2.0/gene_details.php?cds_id=159133
CHLREDRAFT_165760-MONOMER	165760	http://chlamytfdb.bio.uni-potsdam.de/v2.0/gene_details.php?cds_id=165760
CHLREDRAFT_165812-MONOMER	165812	http://chlamytfdb.bio.uni-potsdam.de/v2.0/gene_details.php?cds_id=165812
CHLREDRAFT_166327-MONOMER	166327	http://chlamytfdb.bio.uni-potsdam.de/v2.0/gene_details.php?cds_id=166327
CHLREDRAFT_166515-MONOMER	166515	http://chlamytfdb.bio.uni-potsdam.de/v2.0/gene_details.php?cds_id=166515
CHLREDRAFT_166618-MONOMER	166618	http://chlamytfdb.bio.uni-potsdam.de/v2.0/gene_details.php?cds_id=166618
CHLREDRAFT_167010-MONOMER	167010	http://chlamytfdb.bio.uni-potsdam.de/v2.0/gene_details.php?cds_id=167010
CHLREDRAFT_167893-MONOMER	167893	http://chlamytfdb.bio.uni-potsdam.de/v2.0/gene_details.php?cds_id=167893
CHLREDRAFT_167987-MONOMER	167987	http://chlamytfdb.bio.uni-potsdam.de/v2.0/gene_details.php?cds_id=167987
CHLREDRAFT_168128-MONOMER	168128	http://chlamytfdb.bio.uni-potsdam.de/v2.0/gene_details.php?cds_id=168128
CHLREDRAFT_168369-MONOMER	168369	http://chlamytfdb.bio.uni-potsdam.de/v2.0/gene_details.php?cds_id=168369
CHLREDRAFT_168563-MONOMER	168563	http://chlamytfdb.bio.uni-potsdam.de/v2.0/gene_details.php?cds_id=168563
CHLREDRAFT_168736-MONOMER	168736	http://chlamytfdb.bio.uni-potsdam.de/v2.0/gene_details.php?cds_id=168736
CHLREDRAFT_168936-MONOMER	168936	http://chlamytfdb.bio.uni-potsdam.de/v2.0/gene_details.php?cds_id=168936
CHLREDRAFT_169142-MONOMER	169142	http://chlamytfdb.bio.uni-potsdam.de/v2.0/gene_details.php?cds_id=169142
CHLREDRAFT_169174-MONOMER	169174	http://chlamytfdb.bio.uni-potsdam.de/v2.0/gene_details.php?cds_id=169174
CHLREDRAFT_169967-MONOMER	169967	http://chlamytfdb.bio.uni-potsdam.de/v2.0/gene_details.php?cds_id=169967
CHLREDRAFT_170309-MONOMER	170309	http://chlamytfdb.bio.uni-potsdam.de/v2.0/gene_details.php?cds_id=170309
CHLREDRAFT_170753-MONOMER	170753	http://chlamytfdb.bio.uni-potsdam.de/v2.0/gene_details.php?cds_id=170753
CHLREDRAFT_170879-MONOMER	170879	http://chlamytfdb.bio.uni-potsdam.de/v2.0/gene_details.php?cds_id=170879
CHLREDRAFT_171307-MONOMER	171307	http://chlamytfdb.bio.uni-potsdam.de/v2.0/gene_details.php?cds_id=171307
CHLREDRAFT_171659-MONOMER	171659	http://chlamytfdb.bio.uni-potsdam.de/v2.0/gene_details.php?cds_id=171659
CHLREDRAFT_171833-MONOMER	171833	http://chlamytfdb.bio.uni-potsdam.de/v2.0/gene_details.php?cds_id=171833
CHLREDRAFT_172711-MONOMER	172711	http://chlamytfdb.bio.uni-potsdam.de/v2.0/gene_details.php?cds_id=172711
CHLREDRAFT_172919-MONOMER	172919	http://chlamytfdb.bio.uni-potsdam.de/v2.0/gene_details.php?cds_id=172919
CHLREDRAFT_173539-MONOMER	173539	http://chlamytfdb.bio.uni-potsdam.de/v2.0/gene_details.php?cds_id=173539
CHLREDRAFT_173857-MONOMER	173857	http://chlamytfdb.bio.uni-potsdam.de/v2.0/gene_details.php?cds_id=173857
CHLREDRAFT_174408-MONOMER	174408	http://chlamytfdb.bio.uni-potsdam.de/v2.0/gene_details.php?cds_id=174408
CHLREDRAFT_17453-MONOMER	17453	http://chlamytfdb.bio.uni-potsdam.de/v2.0/gene_details.php?cds_id=17453
CHLREDRAFT_174777-MONOMER	174777	http://chlamytfdb.bio.uni-potsdam.de/v2.0/gene_details.php?cds_id=174777
CHLREDRAFT_17550-MONOMER	17550	http://chlamytfdb.bio.uni-potsdam.de/v2.0/gene_details.php?cds_id=17550
CHLREDRAFT_177225-MONOMER	177225	http://chlamytfdb.bio.uni-potsdam.de/v2.0/gene_details.php?cds_id=177225
CHLREDRAFT_177573-MONOMER	177573	http://chlamytfdb.bio.uni-potsdam.de/v2.0/gene_details.php?cds_id=177573
CHLREDRAFT_177618-MONOMER	177618	http://chlamytfdb.bio.uni-potsdam.de/v2.0/gene_details.php?cds_id=177618
CHLREDRAFT_177657-MONOMER	177657	http://chlamytfdb.bio.uni-potsdam.de/v2.0/gene_details.php?cds_id=177657
CHLREDRAFT_177665-MONOMER	177665	http://chlamytfdb.bio.uni-potsdam.de/v2.0/gene_details.php?cds_id=177665
CHLREDRAFT_178083-MONOMER	178083	http://chlamytfdb.bio.uni-potsdam.de/v2.0/gene_details.php?cds_id=178083
CHLREDRAFT_178843-MONOMER	178843	http://chlamytfdb.bio.uni-potsdam.de/v2.0/gene_details.php?cds_id=178843
CHLREDRAFT_179289-MONOMER	179289	http://chlamytfdb.bio.uni-potsdam.de/v2.0/gene_details.php?cds_id=179289
CHLREDRAFT_179291-MONOMER	179291	http://chlamytfdb.bio.uni-potsdam.de/v2.0/gene_details.php?cds_id=179291
CHLREDRAFT_180087-MONOMER	180087	http://chlamytfdb.bio.uni-potsdam.de/v2.0/gene_details.php?cds_id=180087
CHLREDRAFT_180245-MONOMER	180245	http://chlamytfdb.bio.uni-potsdam.de/v2.0/gene_details.php?cds_id=180245
CHLREDRAFT_180819-MONOMER	180819	http://chlamytfdb.bio.uni-potsdam.de/v2.0/gene_details.php?cds_id=180819
CHLREDRAFT_182666-MONOMER	182666	http://chlamytfdb.bio.uni-potsdam.de/v2.0/gene_details.php?cds_id=182666
CHLREDRAFT_183777-MONOMER	183777	http://chlamytfdb.bio.uni-potsdam.de/v2.0/gene_details.php?cds_id=183777
CHLREDRAFT_184386-MONOMER	184386	http://chlamytfdb.bio.uni-potsdam.de/v2.0/gene_details.php?cds_id=184386
CHLREDRAFT_186244-MONOMER	186244	http://chlamytfdb.bio.uni-potsdam.de/v2.0/gene_details.php?cds_id=186244
CHLREDRAFT_186648-MONOMER	186648	http://chlamytfdb.bio.uni-potsdam.de/v2.0/gene_details.php?cds_id=186648
CHLREDRAFT_186803-MONOMER	186803	http://chlamytfdb.bio.uni-potsdam.de/v2.0/gene_details.php?cds_id=186803
CHLREDRAFT_186869-MONOMER	186869	http://chlamytfdb.bio.uni-potsdam.de/v2.0/gene_details.php?cds_id=186869
CHLREDRAFT_186995-MONOMER	186995	http://chlamytfdb.bio.uni-potsdam.de/v2.0/gene_details.php?cds_id=186995
CHLREDRAFT_187360-MONOMER	187360	http://chlamytfdb.bio.uni-potsdam.de/v2.0/gene_details.php?cds_id=187360
CHLREDRAFT_187405-MONOMER	187405	http://chlamytfdb.bio.uni-potsdam.de/v2.0/gene_details.php?cds_id=187405
CHLREDRAFT_187531-MONOMER	187531	http://chlamytfdb.bio.uni-potsdam.de/v2.0/gene_details.php?cds_id=187531
CHLREDRAFT_187927-MONOMER	187927	http://chlamytfdb.bio.uni-potsdam.de/v2.0/gene_details.php?cds_id=187927
CHLREDRAFT_187941-MONOMER	187941	http://chlamytfdb.bio.uni-potsdam.de/v2.0/gene_details.php?cds_id=187941
CHLREDRAFT_188131-MONOMER	188131	http://chlamytfdb.bio.uni-potsdam.de/v2.0/gene_details.php?cds_id=188131
CHLREDRAFT_188358-MONOMER	188358	http://chlamytfdb.bio.uni-potsdam.de/v2.0/gene_details.php?cds_id=188358
CHLREDRAFT_188544-MONOMER	188544	http://chlamytfdb.bio.uni-potsdam.de/v2.0/gene_details.php?cds_id=188544
CHLREDRAFT_188572-MONOMER	188572	http://chlamytfdb.bio.uni-potsdam.de/v2.0/gene_details.php?cds_id=188572
CHLREDRAFT_188627-MONOMER	188627	http://chlamytfdb.bio.uni-potsdam.de/v2.0/gene_details.php?cds_id=188627
CHLREDRAFT_188711-MONOMER	188711	http://chlamytfdb.bio.uni-potsdam.de/v2.0/gene_details.php?cds_id=188711
CHLREDRAFT_189471-MONOMER	189471	http://chlamytfdb.bio.uni-potsdam.de/v2.0/gene_details.php?cds_id=189471
CHLREDRAFT_189879-MONOMER	189879	http://chlamytfdb.bio.uni-potsdam.de/v2.0/gene_details.php?cds_id=189879
CHLREDRAFT_190235-MONOMER	190235	http://chlamytfdb.bio.uni-potsdam.de/v2.0/gene_details.php?cds_id=190235
CHLREDRAFT_190315-MONOMER	190315	http://chlamytfdb.bio.uni-potsdam.de/v2.0/gene_details.php?cds_id=190315
CHLREDRAFT_190458-MONOMER	190458	http://chlamytfdb.bio.uni-potsdam.de/v2.0/gene_details.php?cds_id=190458
CHLREDRAFT_191388-MONOMER	191388	http://chlamytfdb.bio.uni-potsdam.de/v2.0/gene_details.php?cds_id=191388
CHLREDRAFT_191464-MONOMER	191464	http://chlamytfdb.bio.uni-potsdam.de/v2.0/gene_details.php?cds_id=191464
CHLREDRAFT_191681-MONOMER	191681	http://chlamytfdb.bio.uni-potsdam.de/v2.0/gene_details.php?cds_id=191681
CHLREDRAFT_192634-MONOMER	192634	http://chlamytfdb.bio.uni-potsdam.de/v2.0/gene_details.php?cds_id=192634
CHLREDRAFT_192899-MONOMER	192899	http://chlamytfdb.bio.uni-potsdam.de/v2.0/gene_details.php?cds_id=192899
CHLREDRAFT_193126-MONOMER	193126	http://chlamytfdb.bio.uni-potsdam.de/v2.0/gene_details.php?cds_id=193126
CHLREDRAFT_193299-MONOMER	193299	http://chlamytfdb.bio.uni-potsdam.de/v2.0/gene_details.php?cds_id=193299
CHLREDRAFT_193596-MONOMER	193596	http://chlamytfdb.bio.uni-potsdam.de/v2.0/gene_details.php?cds_id=193596
CHLREDRAFT_193610-MONOMER	193610	http://chlamytfdb.bio.uni-potsdam.de/v2.0/gene_details.php?cds_id=193610
CHLREDRAFT_193672-MONOMER	193672	http://chlamytfdb.bio.uni-potsdam.de/v2.0/gene_details.php?cds_id=193672
CHLREDRAFT_193681-MONOMER	193681	http://chlamytfdb.bio.uni-potsdam.de/v2.0/gene_details.php?cds_id=193681
CHLREDRAFT_194168-MONOMER	194168	http://chlamytfdb.bio.uni-potsdam.de/v2.0/gene_details.php?cds_id=194168
CHLREDRAFT_194335-MONOMER	194335	http://chlamytfdb.bio.uni-potsdam.de/v2.0/gene_details.php?cds_id=194335
CHLREDRAFT_194555-MONOMER	194555	http://chlamytfdb.bio.uni-potsdam.de/v2.0/gene_details.php?cds_id=194555
CHLREDRAFT_195358-MONOMER	195358	http://chlamytfdb.bio.uni-potsdam.de/v2.0/gene_details.php?cds_id=195358
CHLREDRAFT_195549-MONOMER	195549	http://chlamytfdb.bio.uni-potsdam.de/v2.0/gene_details.php?cds_id=195549
CHLREDRAFT_195786-MONOMER	195786	http://chlamytfdb.bio.uni-potsdam.de/v2.0/gene_details.php?cds_id=195786
CHLREDRAFT_195787-MONOMER	195787	http://chlamytfdb.bio.uni-potsdam.de/v2.0/gene_details.php?cds_id=195787
CHLREDRAFT_195838-MONOMER	195838	http://chlamytfdb.bio.uni-potsdam.de/v2.0/gene_details.php?cds_id=195838
CHLREDRAFT_195839-MONOMER	195839	http://chlamytfdb.bio.uni-potsdam.de/v2.0/gene_details.php?cds_id=195839
CHLREDRAFT_195840-MONOMER	195840	http://chlamytfdb.bio.uni-potsdam.de/v2.0/gene_details.php?cds_id=195840
CHLREDRAFT_195860-MONOMER	195860	http://chlamytfdb.bio.uni-potsdam.de/v2.0/gene_details.php?cds_id=195860
CHLREDRAFT_195865-MONOMER	195865	http://chlamytfdb.bio.uni-potsdam.de/v2.0/gene_details.php?cds_id=195865
CHLREDRAFT_195891-MONOMER	195891	http://chlamytfdb.bio.uni-potsdam.de/v2.0/gene_details.php?cds_id=195891
CHLREDRAFT_195915-MONOMER	195915	http://chlamytfdb.bio.uni-potsdam.de/v2.0/gene_details.php?cds_id=195915
CHLREDRAFT_195916-MONOMER	195916	http://chlamytfdb.bio.uni-potsdam.de/v2.0/gene_details.php?cds_id=195916
CHLREDRAFT_195917-MONOMER	195917	http://chlamytfdb.bio.uni-potsdam.de/v2.0/gene_details.php?cds_id=195917
CHLREDRAFT_195918-MONOMER	195918	http://chlamytfdb.bio.uni-potsdam.de/v2.0/gene_details.php?cds_id=195918
CHLREDRAFT_195928-MONOMER	195928	http://chlamytfdb.bio.uni-potsdam.de/v2.0/gene_details.php?cds_id=195928
CHLREDRAFT_196757-MONOMER	196757	http://chlamytfdb.bio.uni-potsdam.de/v2.0/gene_details.php?cds_id=196757
CHLREDRAFT_196759-MONOMER	196759	http://chlamytfdb.bio.uni-potsdam.de/v2.0/gene_details.php?cds_id=196759
CHLREDRAFT_19751-MONOMER	19751	http://chlamytfdb.bio.uni-potsdam.de/v2.0/gene_details.php?cds_id=19751
CHLREDRAFT_205561-MONOMER	205561	http://chlamytfdb.bio.uni-potsdam.de/v2.0/gene_details.php?cds_id=205561
CHLREDRAFT_205642-MONOMER	205642	http://chlamytfdb.bio.uni-potsdam.de/v2.0/gene_details.php?cds_id=205642
CHLREDRAFT_205718-MONOMER	205718	http://chlamytfdb.bio.uni-potsdam.de/v2.0/gene_details.php?cds_id=115858
CHLREDRAFT_205725-MONOMER	205725	http://chlamytfdb.bio.uni-potsdam.de/v2.0/gene_details.php?cds_id=205725
CHLREDRAFT_205729-MONOMER	205729	http://chlamytfdb.bio.uni-potsdam.de/v2.0/gene_details.php?cds_id=205729
CHLREDRAFT_205871-MONOMER	205871	http://chlamytfdb.bio.uni-potsdam.de/v2.0/gene_details.php?cds_id=205871
CHLREDRAFT_205894-MONOMER	205894	http://chlamytfdb.bio.uni-potsdam.de/v2.0/gene_details.php?cds_id=205894
CHLREDRAFT_205920-MONOMER	205920	http://chlamytfdb.bio.uni-potsdam.de/v2.0/gene_details.php?cds_id=205920
CHLREDRAFT_20714-MONOMER	20714	http://chlamytfdb.bio.uni-potsdam.de/v2.0/gene_details.php?cds_id=20714
CHLREDRAFT_21717-MONOMER	21717	http://chlamytfdb.bio.uni-potsdam.de/v2.0/gene_details.php?cds_id=21717
CHLREDRAFT_22211-MONOMER	22211	http://chlamytfdb.bio.uni-potsdam.de/v2.0/gene_details.php?cds_id=22211
CHLREDRAFT_26047-MONOMER	26047	http://chlamytfdb.bio.uni-potsdam.de/v2.0/gene_details.php?cds_id=26047
CHLREDRAFT_31927-MONOMER	31927	http://chlamytfdb.bio.uni-potsdam.de/v2.0/gene_details.php?cds_id=31927
CHLREDRAFT_37866-MONOMER	37866	http://chlamytfdb.bio.uni-potsdam.de/v2.0/gene_details.php?cds_id=37866
CHLREDRAFT_6783-MONOMER	6783	http://chlamytfdb.bio.uni-potsdam.de/v2.0/gene_details.php?cds_id=6783
CHLREDRAFT_6823-MONOMER	6823	http://chlamytfdb.bio.uni-potsdam.de/v2.0/gene_details.php?cds_id=6823
CHLREDRAFT_7539-MONOMER	7539	http://chlamytfdb.bio.uni-potsdam.de/v2.0/gene_details.php?cds_id=7539
CHLREDRAFT_76570-MONOMER	76570	http://chlamytfdb.bio.uni-potsdam.de/v2.0/gene_details.php?cds_id=76570
CHLREDRAFT_93505-MONOMER	93505	http://chlamytfdb.bio.uni-potsdam.de/v2.0/gene_details.php?cds_id=93505
CHLREDRAFT_93901-MONOMER	93901	http://chlamytfdb.bio.uni-potsdam.de/v2.0/gene_details.php?cds_id=93901
CHLREDRAFT_95196-MONOMER	95196	http://chlamytfdb.bio.uni-potsdam.de/v2.0/gene_details.php?cds_id=95196
CHLREDRAFT_96716-MONOMER	96716	http://chlamytfdb.bio.uni-potsdam.de/v2.0/gene_details.php?cds_id=96716
CHLREDRAFT_97080-MONOMER	97080	http://chlamytfdb.bio.uni-potsdam.de/v2.0/gene_details.php?cds_id=97080
