# Supplementary material for: ChlamyCyc: an integrative systems biology database and web-portal for Chlamydomonas reinhardtii
Source: BMC Genomics. 2009 May 4;10:209. doi: 10.1186/1471-2164-10-209 (PMC2688524; doi:10.1186/1471-2164-10-209)
Supplement: Additional file 6 — Chlamydomonas transcription factors from PlantTFDB. Excel file containing the Chlamydomonas proteins annotated as transcription factors from [26]. [file 1471-2164-10-209-S6.xls]

## Sheet: Tabelle1
147354	27.3.34	RNA.regulation of transcription.Orphan family
154254	27.3.48	RNA.regulation of transcription.FHA transcription factor
131464	9.1.2	mitochondrial electron transport / ATP synthesis.NADH-DH.localisation not clear
143807	29.5	protein.degradation
149734	27.3.11	RNA.regulation of transcription.C2H2 zinc finger family
171307	27.3.6	RNA.regulation of transcription.RNA.regulation of transcription.bHLH,Basic Helix-Loop-Helix family
191662	2.1.2.2	major CHO metabolism.synthesis.starch.starch synthase
171623	28.1	DNA.synthesis/chromatin structure
122896	34.16	transport.ABC transporters and multidrug resistance systems
143897	29.5.11.4.5.2	protein.degradation.ubiquitin.E3.BTB/POZ Cullin3.BTB/POZ
150548	29.5.11.1	protein.degradation.ubiquitin.ubiquitin
173547	29.4	protein.postranslational modification
136895	12.2.2	N-metabolism.ammonia metabolism.glutamine synthase
115878	29.4	protein.postranslational modification
192045	27.3.54	RNA.regulation of transcription.Histone acetyltransferases
127367	19.40	tetrapyrrole synthesis.regulation
136180	34.13	transport.peptides and oligopeptides
156074	31.3.1	cell.cycle.peptidylprolyl isomerase
72108	34.16	transport.ABC transporters and multidrug resistance systems
194183	9.9	mitochondrial electron transport / ATP synthesis.F1-ATPase
142433	27.3.24	RNA.regulation of transcription.MADS box transcription factor family
132797	26.15	misc.carbonic anhydrases
134747	21.1	redox.thioredoxin
11164	21.1	redox.thioredoxin
143017	31.3	cell.cycle
103322	23.4.3	nucleotide metabolism.phosphotransfer and pyrophosphatases.uridylate kinase
123346	29.5.3	protein.degradation.cysteine protease
135952	34.7	transport.phosphate
116869	16.4.1	secondary metabolism.N misc.alkaloid-like
192564	21.1	redox.thioredoxin
167987	27.3.57	RNA.regulation of transcription.JUMONJI family
147300	27.3.67	RNA.regulation of transcription.putative transcription regulator
88	28.1.3	DNA.synthesis/chromatin structure.histone
140923	14	S-assimilation
171432	29.5.11.4.1	protein.degradation.ubiquitin.E3.HECT
112753	28.1.3	DNA.synthesis/chromatin structure.histone
188349	27.1	RNA.processing
81150	29.2.1.2	protein.synthesis.mito/plastid ribosomal protein.mitochondrial
150442	28.99	DNA.unspecified
135825	11.2.4	lipid metabolism.FA desaturation.omega 6 desaturase
97170	17.5.2	hormone metabolism.ethylene.signal transduction
97170	17.4.2	hormone metabolism.cytokinin.signal transduction
179289	27.3.9	RNA.regulation of transcription.C2C2(Zn) GATA transcription factor family
189175	29.5	protein.degradation
141642	31.3	cell.cycle
194712	30.11.1	signalling.light.COP9 signalosome
196270	30.1.2	signalling.in sugar and nutrient physiology.pyruvate dehydrogenase kinase
19746	20.2.1	stress.abiotic.heat
115135	29.1.6	protein.aa activation.lysine-tRNA ligase
75248	27.1.2	RNA.processing.RNA helicase
104547	28.2	DNA.repair
132038	29.4	protein.postranslational modification
176386	28.1	DNA.synthesis/chromatin structure
126163	29.2.2	protein.synthesis.misc ribososomal protein
121784	34.15	transport.potassium
177187	27.3.48	RNA.regulation of transcription.FHA transcription factor
178803	27.1.1	RNA.processing.splicing
145398	29.5.11.4.2	protein.degradation.ubiquitin.E3.RING
184810	1.1.1.1	PS.lightreaction.photosystem II.LHC-II
170567	23.2	nucleotide metabolism.degradation
96140	29.5.11.4.2	protein.degradation.ubiquitin.E3.RING
190175	16.1.1	secondary metabolism.isoprenoids.non-mevalonate pathway
78737	4.1	glycolysis.UGPase
151557	29.4	protein.postranslational modification
196703	1.1.5.2	PS.lightreaction.other electron carrier (ox/red).ferredoxin
18029	4.2	glycolysis.PGM
127285	29.4	protein.postranslational modification
54608	34.1.1	transport.p- and v-ATPases.H+transporting two-sector ATPase
109464	28.1.3	DNA.synthesis/chromatin structure.histone
189016	31.4	cell. vesicle transport
134235	1.1.4	PS.lightreaction.ATP synthase
146556	21.2.1	redox.ascorbate and glutathione.ascorbate
121621	29.5.11.5	protein.degradation.ubiquitin.ubiquitin protease
142055	30.11	signalling.light
142055	20.2.99	stress.abiotic.unspecified
189342	29.4	protein.postranslational modification
103515	29.4	protein.postranslational modification
149296	20.2.1	stress.abiotic.heat
180782	20.1	stress.biotic
113915	11.1.9	lipid metabolism.FA synthesis and FA elongation.long chain fatty acid CoA ligase
195016	26.15	misc.carbonic anhydrases
195412	31.4	cell. vesicle transport
108444	27.3.28	RNA.regulation of transcription.SBP,Squamosa promoter binding protein family
108444	33.99	development.unspecified
118470	28.1	DNA.synthesis/chromatin structure
195550	29.3.5	protein.targeting.peroxisomes
141204	11.1.13	lipid metabolism.FA synthesis and FA elongation.acyl-CoA binding protein
177203	31.1	cell.organisation
143969	30.3	signalling.calcium
195890	21.1	redox.thioredoxin
191517	27.4	RNA.RNA binding
150732	1.3.13	PS.calvin cyle.rubisco interacting
129474	29.5.11.20	protein.degradation.ubiquitin.proteasom
58843	29.4	protein.postranslational modification
130316	1.1.1.2	PS.lightreaction.photosystem II.PSII polypeptide subunits
150279	34.16	transport.ABC transporters and multidrug resistance systems
128745	1.3.13	PS.calvin cyle.rubisco interacting
195576	31.4	cell. vesicle transport
115086	33.99	development.unspecified
196330	13.1.6.3.1	amino acid metabolism.synthesis.aromatic aa.phenylalanine.arogenate dehydratase / prephenate dehydratase
147004	29.2.2	protein.synthesis.misc ribososomal protein
109818	21.1	redox.thioredoxin
180768	26.8	misc.nitrilases, *nitrile lyases, berberine bridge enzymes, reticuline oxidases, troponine reductases
114525	26.7	misc.oxidases - copper, flavone etc.
114525	13.2.2.2	amino acid metabolism.degradation.glutamate family.proline
143082	21.2.1	redox.ascorbate and glutathione.ascorbate
146309	27.3.63	RNA.regulation of transcription.PHD finger transcription factor
118908	27.3.55	RNA.regulation of transcription.HDA
196688	26.1	misc.misc2
115047	13.1.6.5.1	amino acid metabolism.synthesis.aromatic aa.tryptophan.anthranilate synthase
82364	13.1.7.4	amino acid metabolism.synthesis.histidine.N'-5'-phosphoribosyl-formimino-5-aminoimidazole-4-carboxamide ribonucleotide isomerase
80367	31.3.1	cell.cycle.peptidylprolyl isomerase
106109	31.2	cell.division
191605	13.1.6.4.2	amino acid metabolism.synthesis.aromatic aa.tyrosine.prephenate dehydrogenase
101404	29.2.1.99	protein.synthesis.mito/plastid ribosomal protein.unknown
83209	13.2.3.4	amino acid metabolism.degradation.aspartate family.methionine
180364	29.4	protein.postranslational modification
107266	26.11	misc.alcohol dehydrogenases
76437	13.2.6.2	amino acid metabolism.degradation.aromatic aa.tyrosine
195611	21.4	redox.glutaredoxins
191596	9.9	mitochondrial electron transport / ATP synthesis.F1-ATPase
189121	29.4	protein.postranslational modification
46787	29.5.11.1	protein.degradation.ubiquitin.ubiquitin
147578	16.1	secondary metabolism.isoprenoids
195622	29.2.1.1	protein.synthesis.mito/plastid ribosomal protein.plastid
192345	28.1	DNA.synthesis/chromatin structure
81764	15.2	metal handling.binding, chelation and storage
181035	27.3.67	RNA.regulation of transcription.putative transcription regulator
181035	33.99	development.unspecified
183570	8.1.7	TCA / org. transformation.TCA.succinate dehydrogenase
117106	29.4	protein.postranslational modification
150073	2.2.2.4	major CHO metabolism.degradation.starch.D enzyme
184244	29.4	protein.posttranslational modification
184419	14.15	S-assimilation.AKN
174692	34.14	transport.unspecified cations
114874	28.99	DNA.unspecified
195587	29.2.2	protein.synthesis.misc ribososomal protein
188669	29.5.11.3	protein.degradation.ubiquitin.E2
24263	6.1	gluconeogenese/ glyoxylate cycle.citrate synthase
176829	28.1	DNA.synthesis/chromatin structure
115081	29.6	protein.folding
142125	31.2	cell.division
160258	17.3.1.2.5	hormone metabolism.brassinosteroid.synthesis-degradation.sterols.HYD1
56542	26.22	misc.short chain dehydrogenase/reductase (SDR)
147787	1.1.5.2	PS.lightreaction.other electron carrier (ox/red).ferredoxin
146782	29.4	protein.postranslational modification
174750	31.1	cell.organisation
187711	34.99	transport.misc
188996	29.8	protein assembly and cofactor ligation
188207	29.3.4.99	protein.targeting.secretory pathway.unspecified
122344	34.9	transport.metabolite transporters at the mitochondrial membrane
195786	27.3.18	RNA.regulation of transcription.E2F/DP transcription factor family
188358	27.3.34	RNA.regulation of transcription.Orphan family
145462	27.3.72	RNA.regulation of transcription.Transcriptional Adaptor Zinc Bundle (TAZ) domain family
118928	31.1	cell.organisation
196597	16.1.4	secondary metabolism.isoprenoids.carotenoids
188711	27.3.57	RNA.regulation of transcription.JUMONJI family
152541	29.4	protein.postranslational modification
122886	31.2	cell.division
190655	29.5.3	protein.degradation.cysteine protease
144867	29.4	protein.postranslational modification
128371	18.13	Co-factor and vitamine metabolism.isochorismatase
128766	34.9	transport.metabolite transporters at the mitochondrial membrane
176836	20.1	stress.biotic
146923	13.1.6.2	amino acid metabolism.synthesis.aromatic aa.phenylalanine and tyrosine
176471	33.1	development.storage proteins
141018	27.3.42	RNA.regulation of transcription.Bromodomain proteins
144990	33.99	development.unspecified
103296	23.4.2	nucleotide metabolism.phosphotransfer and pyrophosphatases.guanylate kinase
185571	31.3.1	cell.cycle.peptidylprolyl isomerase
156530	28.1.3	DNA.synthesis/chromatin structure.histone
121606	27.3.28	RNA.regulation of transcription.SBP,Squamosa promoter binding protein family
189706	34.99	transport.misc
141186	17.1.1	hormone metabolism.abscisic acid.synthesis-degradation
168575	27.1	RNA.processing
31082	29.4	protein.postranslational modification
196317	13.1.6.2.1	amino acid metabolism.synthesis.aromatic aa.phenylalanine and tyrosine.chorismate mutase
153674	29.2.2	protein.synthesis.misc ribososomal protein
148186	30.2.2	signalling.receptor kinases.leucine rich repeat II
193342	34.16	transport.ABC transporters and multidrug resistance systems
196711	26.10	misc.cytochrome P450
40733	34.16	transport.ABC transporters and multidrug resistance systems
109412	28.1.3	DNA.synthesis/chromatin structure.histone
59715	16.1.4.1	secondary metabolism.isoprenoids.carotenoids.phytoene synthase
119356	27.2	RNA.transcription
195837	28.1	DNA.synthesis/chromatin structure
172775	29.4	protein.postranslational modification
196289	31.3	cell.cycle
103086	30.5	signalling.G-proteins
115450	31.1	cell.organisation
146724	27.3.69	RNA.regulation of transcription.SET-domain transcriptional regulator family
173295	29.3.4.3	protein.targeting.secretory pathway.vacuole
179359	29.4	protein.postranslational modification
105035	29.4	protein.postranslational modification
41173	11.8.4	lipid metabolism.'exotics' (steroids, squalene etc).3-beta hydroxysteroid dehydrogenase/isomerase
103158	29.4	protein.postranslational modification
150721	31.2	cell.division
194082	29.4	protein.postranslational modification
143511	3.6	minor CHO metabolism.callose
168932	31.1	cell.organisation
55268	16.1.1.6	secondary metabolism.isoprenoids.non-mevalonate pathway.HDS
196801	29.4	protein.postranslational modification
187881	29.4	protein.postranslational modification
105117	30.4.1	signalling.phosphinositides.phosphatidylinositol-4-phosphate 5-kinase
132158	11.9.4.9	lipid metabolism.lipid degradation.beta-oxidation.mutifunctional
142643	11.3	lipid metabolism.Phospholipid synthesis
115641	26.6	misc.O- methyl transferases
195343	9.6	mitochondrial electron transport / ATP synthesis.cytochrome c
188335	29.4	protein.postranslational modification
135609	5.10	fermentation.aldehyde dehydrogenase
196820	24	Biodegradation of Xenobiotics
143852	31.1	cell.organisation
176084	31.1	cell.organisation
114938	30.3	signalling.calcium
176084	31.2	cell.division
126189	29.2.2	protein.synthesis.misc ribososomal protein
194028	13	amino acid metabolism
114912	29.2.3	protein.synthesis.initiation
168782	30.1	signalling.in sugar and nutrient physiology
151985	29.5.11.4.2	protein.degradation.ubiquitin.E3.RING
24423	29.2.4	protein.synthesis.elongation
76602	9.9	mitochondrial electron transport / ATP synthesis.F1-ATPase
196708	26.10	misc.cytochrome P450
121823	34.15	transport.potassium
196759	27.3.44	RNA.regulation of transcription.Chromatin Remodeling Factors
173525	26.7	misc.oxidases - copper, flavone etc.
168667	33.99	development.unspecified
111714	29.3.1	protein.targeting.nucleus
118993	29.2.1.2	protein.synthesis.mito/plastid ribosomal protein.mitochondrial
153316	27.1.2	RNA.processing.RNA helicase
195443	29.3.4.2	protein.targeting.secretory pathway.golgi
166543	29.4	protein.postranslational modification
111968	29.5.11	protein.degradation.ubiquitin
122809	29.5.7	protein.degradation.metalloprotease
107474	29.6	protein.folding
130070	34.7	transport.phosphate
81238	13.1.6.5.5	amino acid metabolism.synthesis.aromatic aa.tryptophan.tryptophan synthase
191352	29.4	protein.postranslational modification
115434	34.99	transport.misc
115434	28.99	DNA.unspecified
133049	29.5.5	protein.degradation.serine protease
100777	16.2	secondary metabolism.phenylpropanoids
8129	31.1	cell.organisation
166690	30.3	signalling.calcium
141845	29.4	protein.postranslational modification
165922	27.3.54	RNA.regulation of transcription.Histone acetyltransferases
136376	28.1	RNA.processing.RNA helicase
99229	29.5.5	protein.degradation.serine protease
192551	26.17	misc.dynamin
182011	15.2	metal handling.binding, chelation and storage
122469	29.5.11.4.2	protein.degradation.ubiquitin.E3.RING
113818	30.5	signalling.G-proteins
181993	27.4	RNA.RNA binding
34069	27.3.48	RNA.regulation of transcription.FHA transcription factor
104871	27.3.48	RNA.regulation of transcription.FHA transcription factor
78189	29.3.4.99	protein.targeting.secretory pathway.unspecified
168563	27.3.18	RNA.regulation of transcription.E2F/DP transcription factor family
99069	33.99	development.unspecified
99069	27.3.99	RNA.regulation of transcription.unclassified
186873	21.1	redox.thioredoxin
96534	29.5.5	protein.degradation.serine protease
96154	29.4	protein.postranslational modification
186461	29.5.1	protein.degradation.subtilases
146844	29.2.2	protein.synthesis.misc ribososomal protein
169748	30.3	signalling.calcium
167253	28.1	DNA.synthesis/chromatin structure
113924	23.1.2.8	nucleotide metabolism.synthesis.purine.SAICAR lyase
163751	12.1.1	N-metabolism.nitrate metabolism.NR
98860	27.1	RNA.processing
193588	29.2.3	protein.synthesis.initiation
177392	30.5	signalling.G-proteins
142823	26.2	misc.UDP glucosyl and glucoronyl transferases
171322	33.99	development.unspecified
21670	29.7	protein.glycosylation
144315	34.99	transport.misc
115247	27.3.20	RNA.regulation of transcription.G2-like transcription factor family, GARP
49544	29.2.5	protein.synthesis.release
137265	15.3	metal handling.regulation
113466	27.3.13	RNA.regulation of transcription.CCAAT box binding factor family, DR1
170220	27.3.63	RNA.regulation of transcription.PHD finger transcription factor
183660	11.1.1	lipid metabolism.FA synthesis and FA elongation.Acetyl CoA Carboxylation
138664	16.7	secondary metabolism.wax
192371	33.99	development.unspecified
169942	26.2	misc.UDP glucosyl and glucoronyl transferases
154241	31.1	cell.organisation
175699	23.2	nucleotide metabolism.degradation
148404	27.3.3	RNA.regulation of transcription.AP2/EREBP, APETALA2/Ethylene-responsive element binding protein family
195636	29.2.1.1	protein.synthesis.mito/plastid ribosomal protein.plastid
142698	31.3.1	cell.cycle.peptidylprolyl isomerase
191579	30.3	signalling.calcium
113308	33.99	development.unspecified
183343	31.1	cell.organisation
118364	13.1.1.2.1	amino acid metabolism.synthesis.central amino acid metabolism.aspartate.aspartate aminotransferase
157262	21.1	redox.thioredoxin
54374	23.1.2.5	nucleotide metabolism.synthesis.purine.AIR synthase
190113	30.3	signalling.calcium
195566	27.3.71	RNA.regulation of transcription.SNF7
119255	31.1	cell.organisation
175692	16.4.1	secondary metabolism.N misc.alkaloid-like
175692	29.2.4.1	protein.synthesis.elongation.deoxyhypusine synthase
142534	29.2.99	protein.synthesis.misc
111578	29.2.3	protein.synthesis.initiation
139628	34.16	transport.ABC transporters and multidrug resistance systems
189401	34.16	transport.ABC transporters and multidrug resistance systems
196123	21.1	redox.thioredoxin
196818	24	Biodegradation of Xenobiotics
183258	33.1	development.storage proteins
151255	29.4	protein.postranslational modification
116873	3.8.2	minor CHO metabolism.galactose.alpha-galactosidases
145473	29.5.1	protein.degradation.subtilases
195598	29.2.2	protein.synthesis.misc ribososomal protein
116132	27.1.2	RNA.processing.RNA helicase
58178	2.2.2.1	major CHO metabolism.degradation.starch.starch cleavage
175127	34.16	transport.ABC transporters and multidrug resistance systems
168690	29.4	protein.postranslational modification
178903	12.4	N-metabolism.misc
176967	21.2	redox.ascorbate and glutathione
118369	29.5.11.3	protein.degradation.ubiquitin.E2
196298	1.2.1	PS.photorespiration.phosphoglycolate phosphatase
131913	29.4	protein.postranslational modification
181264	11.9.2.1	lipid metabolism.lipid degradation.lipases.triacylglycerol lipase
98181	28.1.3	DNA.synthesis/chromatin structure.histone
168908	27.1	RNA.processing
116827	17.3.3	hormone metabolism.brassinosteroid.induced-regulated-responsive-activated
194766	18	Co-factor and vitamine metabolism
171353	29.4	protein.postranslational modification
187189	29.5.11	protein.degradation.ubiquitin
35795	31.3.1	cell.cycle.peptidylprolyl isomerase
129809	29.2.2	protein.synthesis.misc ribososomal protein
127171	28.99	DNA.unspecified
150605	29.5.3	protein.degradation.cysteine protease
108094	28.99	DNA.unspecified
146104	16.7	secondary metabolism.wax
196734	26.10	misc.cytochrome P450
175924	29.5.11.4.2	protein.degradation.ubiquitin.E3.RING
113099	29.4	protein.postranslational modification
96683	25.3	C1-metabolism.dihydropteridine diphosphokinase
116256	27.1.1	RNA.processing.splicing
119434	29.4	protein.postranslational modification
192811	29.5.7	protein.degradation.metalloprotease
147743	29.5.1	protein.degradation.subtilases
116696	34.99	transport.misc
143968	30.3	signalling.calcium
164613	29.4	protein.postranslational modification
94911	27.2	RNA.transcription
185701	34.9	transport.metabolite transporters at the mitochondrial membrane
170970	27.1	RNA.processing
171607	29.2.1.2	protein.synthesis.mito/plastid ribosomal protein.mitochondrial
101262	27.1	RNA.processing
112209	31.3.1	cell.cycle.peptidylprolyl isomerase
192669	27.3	RNA.regulation of transcription
177155	1.1.3	PS.lightreaction.cytochrome b6/f
190083	21.2.1	redox.ascorbate and glutathione.ascorbate
118171	2.2.2.1	major CHO metabolism.degradation.starch.starch cleavage
164783	27.3.71	RNA.regulation of transcription.SNF7
196717	26.10	misc.cytochrome P450
137329	14	S-assimilation
111483	3.5	minor CHO metabolism.others
182666	27.3.12	RNA.regulation of transcription.C3H zinc finger family
176094	27.2	RNA.transcription
98504	3.7	minor CHO metabolism.sugar kinases
702	28.1.3	DNA.synthesis/chromatin structure.histone
129524	10.1.4	cell wall.precursor synthesis.UGD
194222	31.2	cell.division
126179	31.1	cell.organisation
193940	29.5.11.4.2	protein.degradation.ubiquitin.E3.RING
176229	28.1	DNA.synthesis/chromatin structure
144649	29.4	protein.postranslational modification
195433	31.3	cell.cycle
142863	29.4	protein.postranslational modification
176918	21.1	redox.thioredoxin
188195	31.1	cell.organisation
108398	29.4	protein.postranslational modification
72868	18.2.1	Co-factor and vitamine metabolism.thiamine.thiamine diphosphokinase
187409	29.5.11.3	protein.degradation.ubiquitin.E2
183904	29.3.4.2	protein.targeting.secretory pathway.golgi
13563	28.1	DNA.synthesis/chromatin structure
173928	27.1.20	RNA.processing.degradation dicer
196261	4.13	glycolysis.PK
102099	18.3.1	Co-factor and vitamine metabolism.riboflavin.GTP cyclohydrolase II
190510	16.2.1.10	secondary metabolism.phenylpropanoids.lignin biosynthesis.CAD
149524	29.4	protein.postranslational modification
181173	28.1	DNA.synthesis/chromatin structure
169308	31.2	cell.division
34108	31.3.1	cell.cycle.peptidylprolyl isomerase
180274	31.1	cell.organisation
144024	28.1	DNA.synthesis/chromatin structure
143495	34.18	transport.unspecified anions
196362	34.7	transport.phosphate
186708	26.2	misc.UDP glucosyl and glucoronyl transferases
131531	29.4	protein.postranslational modification
167893	27.3.69	RNA.regulation of transcription.SET-domain transcriptional regulator family
141056	13.1.5.2.11	amino acid metabolism.synthesis.serine-glycine-cysteine group.glycine.threonine aldolase
141056	13.2.5.2	amino acid metabolism.degradation.serine-glycine-cysteine group.glycine
142740	27.3.69	RNA.regulation of transcription.SET-domain transcriptional regulator family
143749	29.2.2	protein.synthesis.misc ribososomal protein
195733	29.4	protein.postranslational modification
195887	21.1	redox.thioredoxin
174780	34.9	transport.metabolite transporters at the mitochondrial membrane
115268	28.1.3	DNA.synthesis/chromatin structure.histone
133008	11.1.13	lipid metabolism.FA synthesis and FA elongation.acyl-CoA binding protein
129295	31.1	cell.organisation
154280	31.4	cell. vesicle transport
56237	11.2.3	lipid metabolism.FA desaturation.omega 3 desaturase
193218	29.5.11.5	protein.degradation.ubiquitin.ubiquitin protease
143072	29.2.2	protein.synthesis.misc ribososomal protein
167716	27.1.20	RNA.processing.degradation dicer
94620	29.4	protein.postranslational modification
196570	8.1.6	TCA / org. transformation.TCA.succinyl-CoA ligase
117914	20.2.1	stress.abiotic.heat
179052	3.5	minor CHO metabolism.others
503	2.1.2.2	major CHO metabolism.synthesis.starch.starch synthase
187379	30.11	signalling.light
20076	29.5	protein.degradation
187379	20.2.99	stress.abiotic.unspecified
59755	29.2.2	protein.synthesis.misc ribososomal protein
145254	27.3.69	RNA.regulation of transcription.SET-domain transcriptional regulator family
139750	11.1.8	lipid metabolism.FA synthesis and FA elongation.acyl coa ligase
120508	29.2.1.2	protein.synthesis.mito/plastid ribosomal protein.mitochondrial
124193	28.1.3	DNA.synthesis/chromatin structure.histone
35571	26.2	misc.UDP glucosyl and glucoronyl transferases
153454	29.4	protein.postranslational modification
137851	34.7	transport.phosphate
137851	34.2	transporter.sugars
166944	29.5.11.4.2	protein.degradation.ubiquitin.E3.RING
145703	28.1	DNA.synthesis/chromatin structure
104788	29.4	protein.postranslational modification
101592	34.16	transport.ABC transporters and multidrug resistance systems
195529	30.5	signalling.G-proteins
168390	28.1	DNA.synthesis/chromatin structure
195727	31.4	cell. vesicle transport
174807	29.4	protein.postranslational modification
137847	27.1	RNA.processing
195863	28.1	DNA.synthesis/chromatin structure
102892	27.3.99	RNA.regulation of transcription.unclassified
182576	27.3.52	RNA.regulation of transcription.Global transcription factor group
119551	34.16	transport.ABC transporters and multidrug resistance systems
139881	31.1	cell.organisation
135762	19.10	tetrapyrrole synthesis.magnesium chelatase
98419	31.1	cell.organisation
190292	34.99	transport.misc
105469	34.99	transport.misc
115017	11.1.9	lipid metabolism.FA synthesis and FA elongation.long chain fatty acid CoA ligase
105836	27.3.3	RNA.regulation of transcription.AP2/EREBP, APETALA2/Ethylene-responsive element binding protein family
186869	27.3.28	RNA.regulation of transcription.SBP,Squamosa promoter binding protein family
195751	29.5.11	protein.degradation.ubiquitin
102631	33.99	development.unspecified
178567	29.4	protein.postranslational modification
111359	29.5.11.3	protein.degradation.ubiquitin.E2
127678	29.1	protein.aa activation
127678	23.5.2	nucleotide metabolism.deoxynucleotide metabolism.pseudouridine synthase
132041	17.7.1.5	hormone metabolism.jasmonate.synthesis-degradation.12-Oxo-PDA-reductase
165762	34.99	transport.misc
139781	21.1	redox.thioredoxin
120099	27.1.2	RNA.processing.RNA helicase
120099	28.1	DNA.synthesis/chromatin structure
118879	27.4	RNA.RNA binding
190155	29.5.11.4.2	protein.degradation.ubiquitin.E3.RING
178882	31.2	cell.division
195409	31.4	cell. vesicle transport
112803	27.2	RNA.transcription
196742	26.10	misc.cytochrome P450
115842	34.16	transport.ABC transporters and multidrug resistance systems
185710	2.1.2.2	major CHO metabolism.synthesis.starch.starch synthase
116962	29.4	protein.postranslational modification
121805	28.1.3	DNA.synthesis/chromatin structure.histone
154976	11.8.3	lipid metabolism.'exotics' (steroids, squalene etc).UDP-glucose:sterol glucosyltransferase
58042	27.1	RNA.processing
119317	31.1	cell.organisation
195471	29.3.4.3	protein.targeting.secretory pathway.vacuole
95886	29.5.11.4.2	protein.degradation.ubiquitin.E3.RING
17550	20.2.1	stress.abiotic.heat
22211	27.3.12	RNA.regulation of transcription.C3H zinc finger family
195449	31.4	cell. vesicle transport
120057	29.2.1.2	protein.synthesis.mito/plastid ribosomal protein.mitochondrial
171506	20.1	stress.biotic
191193	27.3.36	RNA.regulation of transcription.Argonaute
138493	29.1.6	protein.aa activation.lysine-tRNA ligase
115380	14.15	S-assimilation.AKN
132770	29.3.5	protein.targeting.peroxisomes
196521	8.3	TCA / org. transformation.carbonic anhydrases
181368	26.11	misc.alcohol dehydrogenases
58501	11.8.4	lipid metabolism.'exotics' (steroids, squalene etc).3-beta hydroxysteroid dehydrogenase/isomerase
123204	27.1.1	RNA.processing.splicing
193148	27.3.99	RNA.regulation of transcription.unclassified
692	29.5.11.3	protein.degradation.ubiquitin.E2
196086	29.3.4.99	protein.targeting.secretory pathway.unspecified
120971	29.4.1.57	protein.postranslational modification.kinase.receptor like cytoplasmatic kinase VII
148864	11.9.2.1	lipid metabolism.lipid degradation.lipases.triacylglycerol lipase
186846	11.8.10	lipid metabolism.'exotics' (steroids, squalene etc).phosphatidylcholinesterol O-acyltransferase
196728	26.10	misc.cytochrome P450
110979	28.1.3	DNA.synthesis/chromatin structure.histone
194324	27.4	RNA.RNA binding
255	28.1.3	DNA.synthesis/chromatin structure.histone
95439	29.4	protein.postranslational modification
169264	34.99	transport.misc
100020	28.1.3	DNA.synthesis/chromatin structure.histone
178213	34.99	transport.misc
131340	29.7	protein.glycosylation
192752	29.4.1.57	protein.postranslational modification.kinase.receptor like cytoplasmatic kinase VII
192752	30.2.10	signalling.receptor kinases.leucine rich repeat X
192752	30.2.22	signalling.receptor kinases.proline extensin like
21356	26.2	misc.UDP glucosyl and glucoronyl transferases
113900	27.1.1	RNA.processing.splicing
173442	28.1	DNA.synthesis/chromatin structure
146091	27.3.67	RNA.regulation of transcription.putative transcription regulator
71915	4.6	glycolysis.Fruc2,6BisPase
79815	29.5.11.4.3.4	protein.degradation.ubiquitin.E3.SCF.RBX
121020	29.4.1.57	protein.postranslational modification.kinase.receptor like cytoplasmatic kinase VII
114898	33.99	development.unspecified
127560	25.8	C1-metabolism.tetrahydrofolate synthase
186680	34.14	transport.unspecified cations
167132	2.2.2.4	major CHO metabolism.degradation.starch.D enzyme
11900	20.2.1	stress.abiotic.heat
188957	29.4	protein.postranslational modification
175660	29.4	protein.postranslational modification
137112	34.9	transport.metabolite transporters at the mitochondrial membrane
176301	3.5	minor CHO metabolism.others
158359	27.3.34	RNA.regulation of transcription.Orphan family
139672	29.4	protein.postranslational modification
170338	29.4	protein.postranslational modification
71905	33.2	development.late embryogenesis abundant
126497	29.4	protein.postranslational modification
128761	29.4	protein.postranslational modification
172202	33.99	development.unspecified
117084	29.5.11.4.2	protein.degradation.ubiquitin.E3.RING
172799	27.1	RNA.processing
195537	29.3.4.99	protein.targeting.secretory pathway.unspecified
55336	29.5.5	protein.degradation.serine protease
195476	29.3.4.3	protein.targeting.secretory pathway.vacuole
176519	26.7	misc.oxidases - copper, flavone etc.
113407	30.3	signalling.calcium
184873	27.3.67	RNA.regulation of transcription.putative transcription regulator
145881	34.16	transport.ABC transporters and multidrug resistance systems
135393	29.5.4	protein.degradation.aspartate protease
185109	21.2	redox.ascorbate and glutathione
178706	26.16	misc.myrosinases-lectin-jacalin
140337	31.1	cell.organisation
94429	23.4.4	nucleotide metabolism.phosphotransfer and pyrophosphatases.thymidylate kinase
132722	27.1	RNA.processing
173263	30.6	signalling.MAP kinases
149876	27.3.12	RNA.regulation of transcription.C3H zinc finger family
190925	31.1	cell.organisation
129070	29.5.11.3	protein.degradation.ubiquitin.E2
195512	29.3.3	protein.targeting.chloroplast
189024	29.5.1	protein.degradation.subtilases
193344	30.3	signalling.calcium
195652	31.1	cell.organisation
195652	29.5.2	protein.degradation.autophagy
132486	29.4	protein.postranslational modification
192085	12.1.2	N-metabolism.nitrate metabolism.nitrite reductase
167094	28.1.3	DNA.synthesis/chromatin structure.histone
55270	29.5.7	protein.degradation.metalloprotease
196541	29.5.5	protein.degradation.serine protease
187682	27.1	RNA.processing
98019	28.1.3	DNA.synthesis/chromatin structure.histone
187114	29.4	protein.postranslational modification
149810	21.2	redox.ascorbate and glutathione
166618	27.3.26	RNA.regulation of transcription.MYB-related transcription factor family
148449	31.1	cell.organisation
120019	27.1.1	RNA.processing.splicing
173710	29.3.4.99	protein.targeting.secretory pathway.unspecified
190735	28.2	DNA.repair
139269	7.1.3	OPP.oxidative PP.6-phosphogluconate dehydrogenase
132678	1.1.4	PS.lightreaction.ATP synthase
82172	29.2.2	protein.synthesis.misc ribososomal protein
114537	17.4.2	hormone metabolism.cytokinin.signal transduction
170021	11.8	lipid metabolism.'exotics' (steroids, squalene etc)
196304	4.7	glycolysis.aldolase
182149	26.23	misc.rhodanese
152106	26.24	misc.GCN5-related N-acetyltransferase
121340	23.5.2	nucleotide metabolism.deoxynucleotide metabolism.pseudouridine synthase
121340	29.1.30	protein.aa activation.pseudouridylate synthase
178493	29.5.1	protein.degradation.subtilases
116267	23.1.1.5	nucleotide metabolism.synthesis.pyrimidine.UMP Synthase
143550	26.2	misc.UDP glucosyl and glucoronyl transferases
113992	33.99	development.unspecified
195057	13.2.4.4	amino acid metabolism.degradation.branched-chain group.leucine
145152	23.3.1.2	nucleotide metabolism.salvage.phosphoribosyltransferases.hgprt
114013	27.1.1	RNA.processing.splicing
193851	34.99	transport.misc
194683	29.4	protein.postranslational modification
179587	34.3	transport.amino acids
115484	27.3.69	RNA.regulation of transcription.SET-domain transcriptional regulator family
188250	27.3.52	RNA.regulation of transcription.Global transcription factor group
154186	29.4	protein.postranslational modification
195971	27.3.69	RNA.regulation of transcription.SET-domain transcriptional regulator family
121942	29.5.11.4.2	protein.degradation.ubiquitin.E3.RING
182275	33.99	development.unspecified
127172	34.2	transporter.sugars
190361	30.6	signalling.MAP kinases
146199	29.4	protein.postranslational modification
187998	31.4	cell. vesicle transport
140858	31.1	cell.organisation
99520	19.8	tetrapyrrole synthesis.coproporphyrinogen III oxidase
132213	34.16	transport.ABC transporters and multidrug resistance systems
133184	23.4.1	nucleotide metabolism.phosphotransfer and pyrophosphatases.adenylate kinase
154598	30.3	signalling.calcium
174800	33.99	development.unspecified
171253	29.4	protein.postranslational modification
147409	27.3.65	RNA.regulation of transcription.Polycomb Group (PcG)
196567	8.1.4	TCA / org. transformation.TCA.IDH
190835	29.5.11.4.1	protein.degradation.ubiquitin.E3.HECT
178318	29.4	protein.postranslational modification
183481	3.5	minor CHO metabolism.others
147758	29.4	protein.postranslational modification
169967	27.3.35	RNA.regulation of transcription.bZIP transcription factor family
195618	29.2.4	protein.synthesis.elongation
143889	27.3.22	RNA.regulation of transcription.HB,Homeobox transcription factor family
178035	27.3.54	RNA.regulation of transcription.Histone acetyltransferases
192775	31.1	cell.organisation
195021	29.4	protein.postranslational modification
153347	31.1	cell.organisation
188131	28.1	DNA.synthesis/chromatin structure
186441	29.4	protein.postranslational modification
148888	29.4	protein.postranslational modification
154065	27.2	RNA.transcription
112697	30.3	signalling.calcium
168204	29.5.1	protein.degradation.subtilases
137924	29.3.4.99	protein.targeting.secretory pathway.unspecified
150298	34.12	transport.metal
196219	29.5.5	protein.degradation.serine protease
153736	29.4	protein.postranslational modification
196125	21.1	redox.thioredoxin
135552	33.99	development.unspecified
194436	29.4	protein.postranslational modification
176419	27.4	RNA.RNA binding
195624	29.2.1.1	protein.synthesis.mito/plastid ribosomal protein.plastid
187585	29.5.11.4.2	protein.degradation.ubiquitin.E3.RING
148884	13.2.3.4	amino acid metabolism.degradation.aspartate family.methionine
117104	29.1.30	protein.aa activation.pseudouridylate synthase
113041	11.3.5	lipid metabolism.Phospholipid synthesis.diacylglycerol kinase
127508	29.3.1	protein.targeting.nucleus
140252	13.1.3.1	amino acid metabolism.synthesis.aspartate family.asparagine
142360	28.1	DNA.synthesis/chromatin structure
141947	31.1	cell.organisation
174920	29.4	protein.postranslational modification
195719	9.2.1	mitochondrial electron transport / ATP synthesis.NADH-DH.type II.internal matrix
193447	29.4	protein.postranslational modification
18730	32	micro RNA, natural antisense etc
188421	33.99	development.unspecified
596	29.2.3	protein.synthesis.initiation
150205	31.1	cell.organisation
149680	34.11	transport.NDP-sugars at the ER
186304	27.3.67	RNA.regulation of transcription.putative transcription regulator
196677	26.10	misc.cytochrome P450
170922	28.1	DNA.synthesis/chromatin structure
151492	26.2	misc.UDP glucosyl and glucoronyl transferases
147364	27.3.16	RNA.regulation of transcription.CCAAT box binding factor family, HAP5
120516	7.1.3	OPP.oxidative PP.6-phosphogluconate dehydrogenase
196686	26.10	misc.cytochrome P450
196686	26.1	misc.misc2
191762	31.3	cell.cycle
170153	31.1	cell.organisation
243	28.1.3	DNA.synthesis/chromatin structure.histone
77454	29.4	protein.postranslational modification
104339	31.1	cell.organisation
298	20.2.1	stress.abiotic.heat
171420	14	S-assimilation
182479	11.8.3	lipid metabolism.'exotics' (steroids, squalene etc).UDP-glucose:sterol glucosyltransferase
115088	34.99	transport.misc
16652	26.2	misc.UDP glucosyl and glucoronyl transferases
195685	29.5.11	protein.degradation.ubiquitin
150775	34.99	transport.misc
179287	29.4	protein.postranslational modification
173081	29.5.11.4.2	protein.degradation.ubiquitin.E3.RING
130307	34.2	transport.sugars
136810	16.1.1	secondary metabolism.isoprenoids.non-mevalonate pathway
112095	29.4	protein.postranslational modification
168536	21.2	redox.ascorbate and glutathione
119320	29.4	protein.postranslational modification
97658	33.99	development.unspecified
161043	21.1	redox.thioredoxin
185418	28.1	DNA.synthesis/chromatin structure
144564	28.1.3	DNA.synthesis/chromatin structure.histone
150480	29.5	protein.degradation
59842	31.2	cell.division
188977	34.9	transport.metabolite transporters at the mitochondrial membrane
193610	27.3.72	RNA.regulation of transcription.Transcriptional Adaptor Zinc Bundle (TAZ) domain family
111122	29.2.3	protein.synthesis.initiation
193500	29.1.20	protein.aa activation.phenylalanine-tRNA ligase
181195	34.7	transport.phosphate
165774	34.15	transport.potassium
194609	13.1.1.3.11	amino acid metabolism.synthesis.central amino acid metabolism.alanine.alanine-glyoxylate aminotransferase
195493	1.2.3	PS.photorespiration.aminotransferases peroxisomal
112705	28.1.3	DNA.synthesis/chromatin structure.histone
115983	29.4	protein.postranslational modification
126059	29.2.2	protein.synthesis.misc ribososomal protein
168516	28.1.3	DNA.synthesis/chromatin structure.histone
647	28.1.3	DNA.synthesis/chromatin structure.histone
155567	28.2	DNA.repair
99975	28.1.3	DNA.synthesis/chromatin structure.histone
154586	27.3.46	RNA.regulation of transcription.DNA methyltransferases
171399	27.3	RNA.regulation of transcription
98052	26.13	misc.acid and other phosphatases
120910	19.32	tetrapyrrole synthesis.sirohydrochlorin ferrochelatase
128384	29.5.11.20	protein.degradation.ubiquitin.proteasom
170565	28.2	DNA.repair
130314	31.3	cell.cycle
171220	10.6.2	cell wall.degradation.mannan-xylose-arabinose-fucose
555	28.1.3	DNA.synthesis/chromatin structure.histone
132099	30.5	signalling.G-proteins
132099	33.99	development.unspecified
189471	27.3.16	RNA.regulation of transcription.CCAAT box binding factor family, HAP5
181547	4.13	glycolysis.PK
97057	20.2.1	stress.abiotic.heat
112806	29.8	protein assembly and cofactor ligation
181909	29.5	protein.degradation
98041	29.5.11.5	protein.degradation.ubiquitin.ubiquitin protease
24172	29.2.3	protein.synthesis.initiation
147919	29.4	protein.postranslational modification
24355	13.1.4.5	amino acid metabolism.synthesis.branched chain group.isoleucine specific
142912	31.1	cell.organisation
141561	34.99	transport.misc
196834	8.3	TCA / org. transformation.carbonic anhydrases
6366	31.4	cell. vesicle transport
113089	20.1	stress.biotic
144773	29.4	protein.postranslational modification
165757	28.1	DNA.synthesis/chromatin structure
115782	34.16	transport.ABC transporters and multidrug resistance systems
109944	28.1.3	DNA.synthesis/chromatin structure.histone
116145	29.4	protein.postranslational modification
127976	29.6	protein.folding
133199	29.5.11.4.3.3	protein.degradation.ubiquitin.E3.SCF.cullin
130343	33.99	development.unspecified
130343	30.11.1	signalling.light.COP9 signalosome
132639	29.5.11	protein.degradation.ubiquitin
103992	18.13	Co-factor and vitamine metabolism.isochorismatase
160132	21.5	redox.peroxiredoxin
147390	33.1	development.storage proteins
186822	29.5	protein.degradation
120367	28.99	DNA.unspecified
170619	28.1	DNA.synthesis/chromatin structure
175886	30.2.3	signalling.receptor kinases.leucine rich repeat III
175886	30.2.7	signalling.receptor kinases.leucine rich repeat VII
106648	23.5.2	nucleotide metabolism.deoxynucleotide metabolism.pseudouridine synthase
106648	29.1.30	protein.aa activation.pseudouridylate synthase
108734	28.2	DNA.repair
115746	28.1	DNA.synthesis/chromatin structure
122373	29.5.11.4.2	protein.degradation.ubiquitin.E3.RING
12013	32	micro RNA, natural antisense etc
115934	28.1	DNA.synthesis/chromatin structure
195634	29.2.1.1	protein.synthesis.mito/plastid ribosomal protein.plastid
168803	31.1	cell.organisation
147252	28.1	DNA.synthesis/chromatin structure
138210	29.7	protein.glycosylation
166306	28.99	DNA.unspecified
186463	27.1	RNA.processing
169191	27.3.99	RNA.regulation of transcription.unclassified
178914	31.2	cell.division
59450	30.3	signalling.calcium
97466	34.16	transport.ABC transporters and multidrug resistance systems
187884	28.1.3	DNA.synthesis/chromatin structure.histone
170453	20.2.1	stress.abiotic.heat
180381	29.4	protein.postranslational modification
146399	34.7	transport.phosphate
143060	28.99	DNA.unspecified
144131	34.21	transport.calcium
150416	29.4	protein.postranslational modification
187322	34.1	transport.p- and v-ATPases
128522	30.5	signalling.G-proteins
134058	34.16	transport.ABC transporters and multidrug resistance systems
169389	28.1	DNA.synthesis/chromatin structure
33507	26.2	misc.UDP glucosyl and glucoronyl transferases
143087	29.5.3	protein.degradation.cysteine protease
191585	30.11	signalling.light
196335	34.7	transport.phosphate
120417	29.4	protein.postranslational modification
184490	1.1.1.1	PS.lightreaction.photosystem II.LHC-II
170260	29.5.5	protein.degradation.serine protease
186976	27.3.38	RNA.regulation of transcription.AT-rich interaction domain containing transcription factor family
107359	26.9	misc.glutathione S transferases
113377	31.3	cell.cycle
192311	29.4	protein.postranslational modification
101671	11.1.2	lipid metabolism.FA synthesis and FA elongation.Acetyl CoA Transacylase
175536	18.1	Co-factor and vitamine metabolism.molybdenum cofactor
173725	2.2.2.1	major CHO metabolism.degradation.starch.starch cleavage
140111	29.4	protein.postranslational modification
21422	29.3.4.3	protein.targeting.secretory pathway.vacuole
77667	9.4	mitochondrial electron transport / ATP synthesis.alternative oxidase
15136	26.2	misc.UDP glucosyl and glucoronyl transferases
107210	20.2.1	stress.abiotic.heat
111890	29.5.11.5	protein.degradation.ubiquitin.ubiquitin protease
96655	28.1	DNA.synthesis/chromatin structure
186303	29.4	protein.postranslational modification
195459	31.4	cell. vesicle transport
169450	29.2.2	protein.synthesis.misc ribososomal protein
121974	27.3.54	RNA.regulation of transcription.Histone acetyltransferases
138059	34.9	transport.metabolite transporters at the mitochondrial membrane
111255	26.7	misc.oxidases - copper, flavone etc.
111255	13.2.2.2	amino acid metabolism.degradation.glutamate family.proline
123164	27.3.26	RNA.regulation of transcription.MYB-related transcription factor family
13217	28.1	DNA.synthesis/chromatin structure
196465	34.7	transport.phosphate
182736	34.16	transport.ABC transporters and multidrug resistance systems
146711	20.2.1	stress.abiotic.heat
189974	34.18	transport.unspecified anions
186240	26.2	misc.UDP glucosyl and glucoronyl transferases
187405	27.3.63	RNA.regulation of transcription.PHD finger transcription factor
95364	29.5.11.20	protein.degradation.ubiquitin.proteasom
113806	20.1	stress.biotic
189793	34.15	transport.potassium
180245	27.3.35	RNA.regulation of transcription.bZIP transcription factor family
173638	30.5	signalling.G-proteins
118038	30.3	signalling.calcium
147179	29.5.11.4.1	protein.degradation.ubiquitin.E3.HECT
134605	20.2.1	stress.abiotic.heat
145043	29.2.3	protein.synthesis.initiation
149807	27.3.63	RNA.regulation of transcription.PHD finger transcription factor
142771	29.4	protein.postranslational modification
386	29.2.2	protein.synthesis.misc ribososomal protein
112011	29.4	protein.postranslational modification
112011	30.6	signalling.MAP kinases
6964	7.2.3	OPP.non-reductive PP.ribulose-phosphate 3-epimerase
140045	29.5.11.1	protein.degradation.ubiquitin.ubiquitin
120172	11.8.1	lipid metabolism.'exotics' (steroids, squalene etc).sphingolipids
29374	31.1	cell.organisation
149445	29.4	protein.postranslational modification
191336	34.10	transport.nucleotides
164737	34.16	transport.ABC transporters and multidrug resistance systems
190143	26.6	misc.O- methyl transferases
105860	31.1	cell.organisation
195549	27.3.69	RNA.regulation of transcription.SET-domain transcriptional regulator family
191427	21.2.2	redox.ascorbate and glutathione.glutathione
176076	7.2.2	OPP.non-reductive PP.transaldolase
153413	34.2	transporter.sugars
399	29.4	protein.postranslational modification
190235	17.5.2	hormone metabolism.ethylene.signal transduction
190235	27.3.3	RNA.regulation of transcription.AP2/EREBP, APETALA2/Ethylene-responsive element binding protein family
112590	27.1	RNA.processing
195462	31.4	cell. vesicle transport
195484	29.3.4.1	protein.targeting.secretory pathway.ER
105469	29.3.3	protein.targeting.chloroplast
109602	13.1.3.1	amino acid metabolism.synthesis.aspartate family.asparagine
147722	8.2.10	TCA / org. transformation.other organic acid transformaitons.malic
34916	20.2.1	stress.abiotic.heat
144448	31.1	cell.organisation
131752	29.2.1.1	protein.synthesis.mito/plastid ribosomal protein.plastid
154215	20.2.3	stress.abiotic.drought/salt
82040	34.99	transport.misc
185186	11.2.1	lipid metabolism.FA desaturation.desaturase
160030	29.4	protein.postranslational modification
104512	29.1.1	protein.aa activation.tyrosine-tRNA ligase
108173	29.3.4.1	protein.targeting.secretory pathway.ER
185094	27.2	RNA.transcription
189315	29.5.1	protein.degradation.subtilases
136413	21.1	redox.thioredoxin
174488	27.2	RNA.transcription
146880	31.1	cell.organisation
128536	11.3.3	lipid metabolism.Phospholipid synthesis.phosphatidate cytidylyltransferase
193901	30.6	signalling.MAP kinases
117836	26.13	misc.acid and other phosphatases
123463	17.2.1	hormone metabolism.auxin.synthesis-degradation
184728	34.99	transport.misc
116571	22.1.5	polyamine metabolism.synthesis.N-carbamoylputrescine amidohydrolase
180630	31.1	cell.organisation
150723	33.99	development.unspecified
24506	13.2.4.4	amino acid metabolism.degradation.branched-chain group.leucine
190810	20.2.1	stress.abiotic.heat
133971	12.2.2	N-metabolism.ammonia metabolism.glutamine synthase
81483	4.2	glycolysis.PGM
184923	31.2.5	cell.division.plastid
131569	29.4	protein.postranslational modification
134305	21.2.1	redox.ascorbate and glutathione.ascorbate
138157	27.3.50	RNA.regulation of transcription.General Transcription
183511	26.23	misc.rhodanese
187248	31.2	cell.division
154823	23.2	nucleotide metabolism.degradation
174569	26.7	misc.oxidases - copper, flavone etc.
653	28.1.3	DNA.synthesis/chromatin structure.histone
142979	28.99	DNA.unspecified
195740	27.4	RNA.RNA binding
24421	29.7	protein.glycosylation
153420	29.4	protein.postranslational modification
120741	29.5.11.4.2	protein.degradation.ubiquitin.E3.RING
190458	27.3.99	RNA.regulation of transcription.unclassified
187285	8.1.1.2	TCA / org. transformation.TCA.pyruvate DH.E2
122741	29.2.3	protein.synthesis.initiation
190792	3.5	minor CHO metabolism.others
176067	34.16	transport.ABC transporters and multidrug resistance systems
144881	28.1	DNA.synthesis/chromatin structure
195647	29.4	protein.postranslational modification
109429	16.1.1.5	secondary metabolism.isoprenoids.non-mevalonate pathway.MCS
104389	29.4	protein.postranslational modification
18765	32	micro RNA, natural antisense etc
195654	29.3.4.2	protein.targeting.secretory pathway.golgi
173277	17.2.3	hormone metabolism.auxin.induced-regulated-responsive-activated
144498	29.4	protein.postranslational modification
196726	23.1.2.6	nucleotide metabolism.synthesis.purine.AIR carboxylase
153181	29.5.3	protein.degradation.cysteine protease
191993	13.1.6.1.7	amino acid metabolism.synthesis.aromatic aa.chorismate.chorismate synthase
158028	29.5.11.4.2	protein.degradation.ubiquitin.E3.RING
106748	31.1	cell.organisation
195491	31.4	cell. vesicle transport
189958	34.15	transport.potassium
146501	29.5.5	protein.degradation.serine protease
195910	1.3.12	PS.calvin cyle.PRK
153934	27.3.6	RNA.regulation of transcription.bHLH,Basic Helix-Loop-Helix family
193221	13.2.2.2	amino acid metabolism.degradation.glutamate family.proline
102512	11.1.5	lipid metabolism.FA synthesis and FA elongation.beta hydroxyacyl ACP dehydratase
4738	31.2	cell.division
195629	29.2.1.1	protein.synthesis.mito/plastid ribosomal protein.plastid
188837	29.2.2	protein.synthesis.misc ribososomal protein
21310	26.2	misc.UDP glucosyl and glucoronyl transferases
149251	27.3.16	RNA.regulation of transcription.CCAAT box binding factor family, HAP5
178197	28.2	DNA.repair
169763	29.5.2	protein.degradation.autophagy
133057	13.1.1.3.11	amino acid metabolism.synthesis.central amino acid metabolism.alanine.alanine-glyoxylate aminotransferase
97613	28.1.3	DNA.synthesis/chromatin structure.histone
113235	28.99	DNA.unspecified
134551	31.3	cell.cycle
170799	27.1	RNA.processing
141624	11.9.3.3	lipid metabolism.lipid degradation.lysophospholipases.glycerophosphodiester phosphodiesterase
132865	21.1	redox.thioredoxin
113763	11.1.8	lipid metabolism.FA synthesis and FA elongation.acyl coa ligase
178127	30.4.1	signalling.phosphinositides.phosphatidylinositol-4-phosphate 5-kinase
148480	26.22	misc.short chain dehydrogenase/reductase (SDR)
168407	30.3	signalling.calcium
132988	23.3.1.2	nucleotide metabolism.salvage.phosphoribosyltransferases.hgprt
144460	29.4	protein.postranslational modification
154376	31.1	cell.organisation
177885	29.5.11.4.2	protein.degradation.ubiquitin.E3.RING
196442	4.9	glycolysis.glyceraldehyde 3-phosphate dehydrogenase
139416	27.3.67	RNA.regulation of transcription.putative transcription regulator
139416	29.5.7	protein.degradation.metalloprotease
116723	27.3.44	RNA.regulation of transcription.Chromatin Remodeling Factors
192712	29.4	protein.postranslational modification
55838	7.2.4	OPP.non-reductive PP.ribose 5-phosphate isomerase
176296	29.5.11.4.2	protein.degradation.ubiquitin.E3.RING
196263	4.13	glycolysis.PK
111185	11.9.4.2	lipid metabolism.lipid degradation.beta-oxidation.acyl CoA DH
193211	29.4	protein.postranslational modification
119709	31.1	cell.organisation
196360	29.5.5	protein.degradation.serine protease
114479	19.16	tetrapyrrole synthesis.chlorophyll b synthase
127872	29.4	protein.postranslational modification
655	28.1.3	DNA.synthesis/chromatin structure.histone
167030	28.1.3	DNA.synthesis/chromatin structure.histone
195553	7.3	OPP.electron transfer
102612	34.18.1	transport.unspecified anions.arsenite-transporting ATPase
143976	27.1	RNA.processing
188648	14.2	S-assimilation.APR
46276	29.2.2	protein.synthesis.misc ribososomal protein
112377	34.14	transport.unspecified cations
143076	34.14	transport.unspecified cations
145241	34	transport
195065	34.9	transport.metabolite transporters at the mitochondrial membrane
195065	9.8	mitochondrial electron transport / ATP synthesis.uncoupling protein
138215	30.3	signalling.calcium
196074	29.5.9	protein.degradation.AAA type
115803	29.5.11.1	protein.degradation.ubiquitin.ubiquitin
144174	11.8.4	lipid metabolism.'exotics' (steroids, squalene etc).3-beta hydroxysteroid dehydrogenase/isomerase
131649	26.5	misc.acyl transferases
180784	34.9	transport.metabolite transporters at the mitochondrial membrane
107381	30.2.11	signalling.receptor kinases.leucine rich repeat XI
196796	19.40	tetrapyrrole synthesis.regulation
132065	26.22	misc.short chain dehydrogenase/reductase (SDR)
98097	28.1.3	DNA.synthesis/chromatin structure.histone
189395	29.4.1.59	protein.postranslational modification.kinase.receptor like cytoplasmatic kinase IX
141251	10.7	cell wall.modification
112316	27.3.51	RNA.regulation of transcription.General Transcription, TBP-binding protein
169696	31.2	cell.division
123407	34.15	transport.potassium
40374	10.1.4	cell wall.precursor synthesis.UGD
97815	30.4	signalling.phosphinositides
99818	29.2.2	protein.synthesis.misc ribososomal protein
113023	18	Co-factor and vitamine metabolism
116419	29.4	protein.postranslational modification
196785	29.5	protein.degradation
100611	28.1.3	DNA.synthesis/chromatin structure.histone
170004	29.2.3	protein.synthesis.initiation
170004	27.3.99	RNA.regulation of transcription.unclassified
131477	29.5.7	protein.degradation.metalloprotease
167010	27.3.3	RNA.regulation of transcription.AP2/EREBP, APETALA2/Ethylene-responsive element binding protein family
149761	26.27	misc.calcineurin-like phosphoesterase family protein
96162	27.1	RNA.processing
114199	29.4	protein.postranslational modification
151084	23.5.2	nucleotide metabolism.deoxynucleotide metabolism.pseudouridine synthase
151084	29.1.30	protein.aa activation.pseudouridylate synthase
153452	29.5.11.4.2	protein.degradation.ubiquitin.E3.RING
180819	28.1.3	DNA.synthesis/chromatin structure.histone
191597	34.99	transport.misc
93960	29.4	protein.postranslational modification
191597	17.2.2	hormone metabolism.auxin.signal transduction
137182	27.1.1	RNA.processing.splicing
121856	28.1.3	DNA.synthesis/chromatin structure.histone
111637	30.3	signalling.calcium
196485	13.1.5.3.1	amino acid metabolism.synthesis.serine-glycine-cysteine group.cysteine.OASTL
141961	29.4	protein.postranslational modification
147663	29.4.1.57	protein.postranslational modification.kinase.receptor like cytoplasmatic kinase VII
181707	29.4	protein.postranslational modification
119889	29.4	protein.postranslational modification
153072	34.12	transport.metal
145357	8.1.7	TCA / org. transformation.TCA.succinate dehydrogenase
174410	29.4	protein.postranslational modification
165974	31.1	cell.organisation
150809	13.2.2.2	amino acid metabolism.degradation.glutamate family.proline
134508	20.2.1	stress.abiotic.heat
153292	29.4	protein.postranslational modification
196828	24	Biodegradation of Xenobiotics
146533	23.2	nucleotide metabolism.degradation
150994	29.4	protein.postranslational modification
119447	29.4	protein.postranslational modification
167194	28.1.3	DNA.synthesis/chromatin structure.histone
138304	27.3.11	RNA.regulation of transcription.C2H2 zinc finger family
173857	27.3.63	RNA.regulation of transcription.PHD finger transcription factor
118990	28.1	DNA.synthesis/chromatin structure
153062	29.1.16	protein.aa activation.cysteine-tRNA ligase
107015	29.5.11.1	protein.degradation.ubiquitin.ubiquitin
191191	2.1.2.3	major CHO metabolism.synthesis.starch.starch branching
191590	31.1	cell.organisation
126023	6.3	gluconeogenesis.Malate DH
188565	26.1	misc.misc2
141857	29.4	protein.postranslational modification
130212	29.2.1.2	protein.synthesis.mito/plastid ribosomal protein.mitochondrial
94742	29.5.11.5	protein.degradation.ubiquitin.ubiquitin protease
196341	1.1.1.2	PS.lightreaction.photosystem II.PSII polypeptide subunits
195951	19.16	tetrapyrrole synthesis.chlorophyll b synthase
147537	29.4	protein.postranslational modification
195602	29.2.2	protein.synthesis.misc ribososomal protein
121322	11.1.8	lipid metabolism.FA synthesis and FA elongation.acyl coa ligase
127247	29.2.2	protein.synthesis.misc ribososomal protein
128764	11.5	lipid metabolism.glyceral metabolism
131777	31.4	cell. vesicle transport
126226	29.2.1.1	protein.synthesis.mito/plastid ribosomal protein.plastid
129649	27.3.25	RNA.regulation of transcription.MYB domain transcription factor family
95928	9.7	mitochondrial electron transport / ATP synthesis.cytochrome c oxidase
144281	26.13	misc.acid and other phosphatases
118754	30.5	signalling.G-proteins
195431	26.17	misc.dynamin
185318	29.5.11.3	protein.degradation.ubiquitin.E2
140639	29.2.3	protein.synthesis.initiation
181777	19.1	tetrapyrrole synthesis.glu-tRNA synthetase
196402	33.99	development.unspecified
107301	28.1	DNA.synthesis/chromatin structure
196773	29.8	protein assembly and cofactor ligation
115518	11.9.3.3	lipid metabolism.lipid degradation.lysophospholipases.glycerophosphodiester phosphodiesterase
82693	26.8	misc.nitrilases, *nitrile lyases, berberine bridge enzymes, reticuline oxidases, troponine reductases
114243	29.4	protein.postranslational modification
159730	30.3	signalling.calcium
96175	29.4	protein.postranslational modification
131711	34.16	transport.ABC transporters and multidrug resistance systems
53941	21.6	redox.dismutases and catalases
102354	18.4.1	Co-factor and vitamine metabolism.pantothenate.pantothenate kinase
128004	29.5.11.4.3.1	protein.degradation.ubiquitin.E3.SCF.SKP
170753	27.3.28	RNA.regulation of transcription.SBP,Squamosa promoter binding protein family
151918	34.3	transport.amino acids
142342	26.1	misc.misc2
145516	29.3.3	protein.targeting.chloroplast
196718	26.10	misc.cytochrome P450
195767	21.4	redox.glutaredoxins
171437	34.15	transport.potassium
105722	31.1	cell.organisation
192094	34.4	transport.nitrate
130723	29.2.2	protein.synthesis.misc ribososomal protein
119209	27.3.12	RNA.regulation of transcription.C3H zinc finger family
134916	27.1	RNA.processing
116904	29.5.7	protein.degradation.metalloprotease
171320	16.7	secondary metabolism.wax
105128	34.14	transport.unspecified cations
188395	33.99	development.unspecified
148395	29.4	protein.postranslational modification
182824	29.2.2	protein.synthesis.misc ribososomal protein
171910	31.2	cell.division
147087	19.30	tetrapyrrole synthesis.urogen III methylase
118138	29.4	protein.postranslational modification
132801	29.1.4	protein.aa activation. leucine-tRNA ligase
102084	31.1	cell.organisation
180272	34.14	transport.unspecified cations
192162	28.1	DNA.synthesis/chromatin structure
83083	29.2.2	protein.synthesis.misc ribososomal protein
195154	27.3.69	RNA.regulation of transcription.SET-domain transcriptional regulator family
184434	17.2.3	hormone metabolism.auxin.induced-regulated-responsive-activated
116583	30.3	signalling.calcium
187190	20.2.1	stress.abiotic.heat
196756	34.12	transport.metal
119900	27.4	RNA.RNA binding
195076	33.99	development.unspecified
174349	28.2	DNA.repair
186295	13.2.3.4.1	amino acid metabolism.degradation.aspartate family.methionine.methionine gamma-lyase
192612	31.2	cell.division
173402	34.22	transport.cyclic nucleotide or calcium regulated channels
127225	29.2.2.50	protein.synthesis.misc ribososomal protein.BRIX
196430	4.4	glycolysis.PPFK
155444	31.1	cell.organisation
8449	26.2	misc.UDP glucosyl and glucoronyl transferases
94548	29.4	protein.postranslational modification
174407	30.3	signalling.calcium
173168	34.16	transport.ABC transporters and multidrug resistance systems
139981	34.8	transport.metabolite transporters at the envelope membrane
59800	12.1.1	N-metabolism.nitrate metabolism.NR
185149	33.99	development.unspecified
185149	30.11.1	signalling.light.COP9 signalosome
122447	34.16	transport.ABC transporters and multidrug resistance systems
19822	28.1	DNA.synthesis/chromatin structure
97076	13.1.5.1.1	amino acid metabolism.synthesis.serine-glycine-cysteine group.serine.phosphoglycerate dehydrogenase
124965	29.5.9	protein.degradation.AAA type
18353	26.2	misc.UDP glucosyl and glucoronyl transferases
193086	1.3.13	PS.calvin cyle.rubisco interacting
196819	24	Biodegradation of Xenobiotics
117578	29.4	protein.postranslational modification
115049	30.3	signalling.calcium
182602	34.1	transport.p- and v-ATPases
17065	31.1	cell.organisation
187569	11.9.2.1	lipid metabolism.lipid degradation.lipases.triacylglycerol lipase
41962	11.8.1	lipid metabolism.'exotics' (steroids, squalene etc).sphingolipids
181992	29.5.9	protein.degradation.AAA type
95558	29.4	protein.postranslational modification
196671	17.6.1.4	hormone metabolism.gibberelin.synthesis-degradation.ent-kaurenoic acid hydroxylase/oxygenase
196671	26.10	misc.cytochrome P450
177332	28.1	DNA.synthesis/chromatin structure
172466	28.1	DNA.synthesis/chromatin structure
179025	23.5	nucleotide metabolism.deoxynucleotide metabolism
134943	29.4	protein.postranslational modification
111979	34.99	transport.misc
111979	28.99	DNA.unspecified
119948	27.3.25	RNA.regulation of transcription.MYB domain transcription factor family
180470	27.3.34	RNA.regulation of transcription.Orphan family
171477	28.2	DNA.repair
115396	11.9.2.1	lipid metabolism.lipid degradation.lipases.triacylglycerol lipase
134606	20.2.1	stress.abiotic.heat
150489	34.14	transport.unspecified cations
137303	29.2.1.1	protein.synthesis.mito/plastid ribosomal protein.plastid
146322	13.1.5.1.1	amino acid metabolism.synthesis.serine-glycine-cysteine group.serine.phosphoglycerate dehydrogenase
194168	27.3.34	RNA.regulation of transcription.Orphan family
13217	27.3.44	RNA.regulation of transcription.Chromatin Remodeling Factors
151618	26.7	misc.oxidases - copper, flavone etc.
193827	29.5	protein.degradation
75224	29.5.11.4.2	protein.degradation.ubiquitin.E3.RING
120269	30.4.1	signalling.phosphinositides.phosphatidylinositol-4-phosphate 5-kinase
196136	29.4	protein.postranslational modification
186597	21.2.1	redox.ascorbate and glutathione.ascorbate
100760	31.1	cell.organisation
195520	30.5	signalling.G-proteins
140509	26.8	misc.nitrilases, *nitrile lyases, berberine bridge enzymes, reticuline oxidases, troponine reductases
102475	31.1	cell.organisation
110445	28.1.3	DNA.synthesis/chromatin structure.histone
116033	29.4	protein.postranslational modification
132902	31.3.1	cell.cycle.peptidylprolyl isomerase
144583	20.2.1	stress.abiotic.heat
147254	29.2.3	protein.synthesis.initiation
81024	27.4	RNA.RNA binding
192933	29.5.11.20	protein.degradation.ubiquitin.proteasom
148474	29.5.3	protein.degradation.cysteine protease
12013	27.1.20	RNA.processing.degradation dicer
796	28.1.3	DNA.synthesis/chromatin structure.histone
160028	29.5.11.3	protein.degradation.ubiquitin.E2
136408	29.3.2	protein.targeting.mitochondria
174471	34.99	transport.misc
122609	13.2.6.2	amino acid metabolism.degradation.aromatic aa.tyrosine
157870	16.4.1	secondary metabolism.N misc.alkaloid-like
53567	29.4	protein.postranslational modification
137286	29.4	protein.postranslational modification
142718	27.3.48	RNA.regulation of transcription.FHA transcription factor
108149	27.3.28	RNA.regulation of transcription.SBP,Squamosa promoter binding protein family
108149	33.99	development.unspecified
100022	29.4	protein.postranslational modification
165760	27.3.28	RNA.regulation of transcription.SBP,Squamosa promoter binding protein family
18765	27.1.20	RNA.processing.degradation dicer
177689	11.3	lipid metabolism.Phospholipid synthesis
149530	26.28	misc.GDSL-motif lipase
135470	27.1	RNA.processing
121477	27.3.67	RNA.regulation of transcription.putative transcription regulator
190856	29.4	protein.postranslational modification
141876	26.22	misc.short chain dehydrogenase/reductase (SDR)
128099	30.3	signalling.calcium
140452	2.2.2.4	major CHO metabolism.degradation.starch.D enzyme
143900	34.16	transport.ABC transporters and multidrug resistance systems
195902	21.1	redox.thioredoxin
193146	31.1	cell.organisation
184047	31.3.1	cell.cycle.peptidylprolyl isomerase
144519	34.98	transporter.membrane system unknown
196439	34.7	transport.phosphate
188060	26.9	misc.glutathione S transferases
178824	34.15	transport.potassium
159842	31.3.1	cell.cycle.peptidylprolyl isomerase
149628	29.4	protein.postranslational modification
194454	29.4	protein.postranslational modification
191216	27.1	RNA.processing
168420	23.1.2.8	nucleotide metabolism.synthesis.purine.SAICAR lyase
119808	29.2.99	protein.synthesis.misc
143499	29.4	protein.postranslational modification
188404	29.5.11.20	protein.degradation.ubiquitin.proteasom
246	28.1.3	DNA.synthesis/chromatin structure.histone
196807	26.2	misc.UDP glucosyl and glucoronyl transferases
103073	27.3.34	RNA.regulation of transcription.Orphan family
171513	30.6	signalling.MAP kinases
147286	27.3.35	RNA.regulation of transcription.bZIP transcription factor family
21582	2.2.1.4	major CHO metabolism.degradation.sucrose.hexokinase
132530	29.6	protein.folding
121029	29.3.3	protein.targeting.chloroplast
194947	23.4.1	nucleotide metabolism.phosphotransfer and pyrophosphatases.adenylate kinase
136383	21.1	redox.thioredoxin
94516	27.3.44	RNA.regulation of transcription.Chromatin Remodeling Factors
191453	26.22	misc.short chain dehydrogenase/reductase (SDR)
166479	29.3.1	protein.targeting.nucleus
205997	34.99	transport.misc
120954	20.1	stress.biotic
138524	19.3	tetrapyrrole synthesis.GSA
185509	29.4	protein.postranslational modification
133859	20.2.1	stress.abiotic.heat
834	28.1.3	DNA.synthesis/chromatin structure.histone
112975	27.3.2	RNA.regulation of transcription.Alfin-like
100576	27.2	RNA.transcription
20444	31.1	cell.organisation
184947	13.1.6.5.3	amino acid metabolism.synthesis.aromatic aa.tryptophan.phosphoribosyanthranilate isomerase
196639	21.5	redox.peroxiredoxin
196104	29.4	protein.postranslational modification
168621	29.4	protein.postranslational modification
119111	29.5.11.4.2	protein.degradation.ubiquitin.E3.RING
176731	26.2	misc.UDP glucosyl and glucoronyl transferases
193253	27.1	RNA.processing
138046	31.1	cell.organisation
150344	27.4	RNA.RNA binding
141603	27.3.55	RNA.regulation of transcription.HDA
126232	13.1.7	amino acid metabolism.synthesis.histidine
110341	28.1.3	DNA.synthesis/chromatin structure.histone
141684	29.4	protein.postranslational modification
189636	29.4	protein.postranslational modification
107874	34.16	transport.ABC transporters and multidrug resistance systems
93400	31.3	cell.cycle
176340	29.4	protein.postranslational modification
150712	31.1	cell.organisation
21459	26.22	misc.short chain dehydrogenase/reductase (SDR)
149993	29.2.2	protein.synthesis.misc ribososomal protein
141611	20.2.1	stress.abiotic.heat
136411	30.3	signalling.calcium
196714	26.10	misc.cytochrome P450
40158	11.3	lipid metabolism.Phospholipid synthesis
137328	34.4	transport.nitrate
40158	13.2.7	amino acid metabolism.degradation.histidine
192854	16.8.5	secondary metabolism.flavonoids.isoflavonols
24073	28.1	DNA.synthesis/chromatin structure
177149	28.1.3	DNA.synthesis/chromatin structure.histone
143312	29.4	protein.postranslational modification
171659	27.3.9	RNA.regulation of transcription.C2C2(Zn) GATA transcription factor family
121889	34.15	transport.potassium
147523	26.2	misc.UDP glucosyl and glucoronyl transferases
147446	3.6	minor CHO metabolism.callose
94897	29.4	protein.postranslational modification
153963	34.12	transport.metal
19751	27.3.3	RNA.regulation of transcription.AP2/EREBP, APETALA2/Ethylene-responsive element binding protein family
102098	29.8	protein assembly and cofactor ligation
77543	31.3.1	cell.cycle.peptidylprolyl isomerase
191851	29.4	protein.postranslational modification
158976	29.4.1.59	protein.postranslational modification.kinase.receptor like cytoplasmatic kinase IX
142128	2.1.2.3	major CHO metabolism.synthesis.starch.starch branching
149134	29.2.3	protein.synthesis.initiation
77047	34.21	transport.calcium
154825	29.4	protein.postranslational modification
38363	29.2.99	protein.synthesis.misc
133381	27.3.99	RNA.regulation of transcription.unclassified
189516	29.4	protein.postranslational modification
193345	29.4	protein.postranslational modification
167230	28.1.3	DNA.synthesis/chromatin structure.histone
195881	29.4	protein.postranslational modification
196829	24	Biodegradation of Xenobiotics
129783	27.1.1	RNA.processing.splicing
127992	28.99	DNA.unspecified
186610	29.3.1	protein.targeting.nucleus
153028	30.6	signalling.MAP kinases
146546	11.1.8	lipid metabolism.FA synthesis and FA elongation.acyl coa ligase
143224	26.24	misc.GCN5-related N-acetyltransferase
100808	29.4	protein.postranslational modification
189721	28.1	DNA.synthesis/chromatin structure
145384	34.8	transport.metabolite transporters at the envelope membrane
145807	29.3.1	protein.targeting.nucleus
187094	16.1.4.5	secondary metabolism.isoprenoids.carotenoids.lycopene beta cyclase
187094	16.1.4.4	secondary metabolism.isoprenoids.carotenoids.lycopene epsilon cyclase
195712	9.7	mitochondrial electron transport / ATP synthesis.cytochrome c oxidase
191703	13.1.1.3.1	amino acid metabolism.synthesis.central amino acid metabolism.alanine.alanine aminotransferase
166720	29.4	protein.postranslational modification
154505	27.3.69	RNA.regulation of transcription.SET-domain transcriptional regulator family
131436	29.3.4.4	protein.targeting.secretory pathway.plasma membrane
184581	31.2	cell.division
188638	26.9	misc.glutathione S transferases
171950	33.99	development.unspecified
116429	29.5	protein.degradation
153972	34.99	transport.misc
192517	13.1.6.1.1	amino acid metabolism.synthesis.aromatic aa.chorismate.3-deoxy-D-arabino-heptulosonate 7-phosphate synthase
195917	27.3.60	RNA.regulation of transcription.NIN-like bZIP-related family
55138	29.5.11.20	protein.degradation.ubiquitin.proteasom
136984	13.2.5.2	amino acid metabolism.degradation.serine-glycine-cysteine group.glycine
196721	26.10	misc.cytochrome P450
118113	23.4.1	nucleotide metabolism.phosphotransfer and pyrophosphatases.adenylate kinase
112723	34.16	transport.ABC transporters and multidrug resistance systems
196657	21.1	redox.thioredoxin
191758	29.2.2	protein.synthesis.misc ribososomal protein
195746	21.4	redox.glutaredoxins
175696	29.3.1	protein.targeting.nucleus
185040	29.2.1.1	protein.synthesis.mito/plastid ribosomal protein.plastid
115941	29.2.2.50	protein.synthesis.misc ribososomal protein.BRIX
153242	29.4	protein.postranslational modification
113656	16.1.4.2	secondary metabolism.isoprenoids.carotenoids.phytoene dehydrogenase
79042	13.1.6.5.1	amino acid metabolism.synthesis.aromatic aa.tryptophan.anthranilate synthase
109425	29.4	protein.postranslational modification
182946	2.2.2.3	major CHO metabolism.degradation.starch.glucan water dikinase
115254	27.3.28	RNA.regulation of transcription.SBP,Squamosa promoter binding protein family
192884	34.21	transport.calcium
95408	26.2	misc.UDP glucosyl and glucoronyl transferases
134594	19.10	tetrapyrrole synthesis.magnesium chelatase
109222	30.5	signalling.G-proteins
196558	29.6	protein.folding
195386	13.1.2.2.10	amino acid metabolism.synthesis.glutamate family.proline.ornithine aminotransferase
114555	29.4	protein.postranslational modification
196649	21.6	redox.dismutases and catalases
189639	28.1	DNA.synthesis/chromatin structure
195672	3.2.4	minor CHO metabolism.trehalose.trehalase
189821	29.4	protein.postranslational modification
169610	29.2.3	protein.synthesis.initiation
116311	29.4	protein.postranslational modification
182706	27.1	RNA.processing
143864	28.1	DNA.synthesis/chromatin structure
111627	27.3.99	RNA.regulation of transcription.unclassified
144973	3.6	minor CHO metabolism.callose
121343	13.2.5.2	amino acid metabolism.degradation.serine-glycine-cysteine group.glycine
194461	1.2.5	PS.photorespiration.serine hydroxymethyltransferase
185971	1.1.3	PS.lightreaction.cytochrome b6/f
83	34.99	transport.misc
188970	29.5.3	protein.degradation.cysteine protease
151259	29.4	protein.postranslational modification
127161	29.4	protein.postranslational modification
194134	23.4.1	nucleotide metabolism.phosphotransfer and pyrophosphatases.adenylate kinase
74200	23.2	nucleotide metabolism.degradation
148224	29.4	protein.postranslational modification
148224	30.2.17	signalling.receptor kinases.DUF 26
78072	30.6	signalling.MAP kinases
179180	29.5.7	protein.degradation.metalloprotease
174686	30.3	signalling.calcium
164097	29.2.2	protein.synthesis.misc ribososomal protein
191355	29.4.1.59	protein.postranslational modification.kinase.receptor like cytoplasmatic kinase IX
182738	29.5.11.20	protein.degradation.ubiquitin.proteasom
187818	30.3	signalling.calcium
121526	27.3.55	RNA.regulation of transcription.HDA
151307	13.2.6.3	amino acid metabolism.degradation.aromatic aa.tryptophan
151307	13.2.3.5	amino acid metabolism.degradation.aspartate family.lysine
182328	31.3.1	cell.cycle.peptidylprolyl isomerase
195457	29.3.4.99	protein.targeting.secretory pathway.unspecified
195457	31.4	cell. vesicle transport
122970	11.1.1	lipid metabolism.FA synthesis and FA elongation.Acetyl CoA Carboxylation
113560	33.99	development.unspecified
127955	33.99	development.unspecified
142793	27.3.69	RNA.regulation of transcription.SET-domain transcriptional regulator family
195818	19.7	tetrapyrrole synthesis.uroporphyrinogen decarboxylase
188296	27.4	RNA.RNA binding
60710	34.16	transport.ABC transporters and multidrug resistance systems
134455	29.4	protein.postranslational modification
184386	27.3.53	RNA.regulation of transcription.High mobility group (HMG) family
187899	29.8	protein assembly and cofactor ligation
176830	33.99	development.unspecified
55286	20.2.1	stress.abiotic.heat
153656	1.1.1.2	PS.lightreaction.photosystem II.PSII polypeptide subunits
112211	29.1.21	protein.aa activation.histidine-tRNA ligase
192806	21.2.1	redox.ascorbate and glutathione.ascorbate
188593	16.1.1.5	secondary metabolism.isoprenoids.non-mevalonate pathway.MCS
112576	28.1.3	DNA.synthesis/chromatin structure.histone
168851	28.99	DNA.unspecified
99930	28.1.3	DNA.synthesis/chromatin structure.histone
148418	20.2.5	stress.abiotic.light
148418	30.11	signalling.light
38989	28.1	DNA.synthesis/chromatin structure
144677	17.7.1.2	hormone metabolism.jasmonate.synthesis-degradation.lipoxygenase
193269	15.1	metal handling.acquisition
193269	34.99	transport.misc
7137	29.6	protein.folding
7137	29.5	protein.degradation
176554	23.1.1.10	nucleotide metabolism.synthesis.pyrimidine.CTP synthetase
97055	2.2.2.3	major CHO metabolism.degradation.starch.glucan water dikinase
190816	31.1	cell.organisation
17088	26.2	misc.UDP glucosyl and glucoronyl transferases
173723	26.22	misc.short chain dehydrogenase/reductase (SDR)
120228	28.2	DNA.repair
97976	29.6	protein.folding
97976	31.2	cell.division
195975	29.4	protein.postranslational modification
195594	29.5.11.1	protein.degradation.ubiquitin.ubiquitin
195632	29.2.1.1	protein.synthesis.mito/plastid ribosomal protein.plastid
134051	29.2.2	protein.synthesis.misc ribososomal protein
111975	33.99	development.unspecified
196464	34.7	transport.phosphate
133334	9.2.2	mitochondrial electron transport / ATP synthesis.NADH-DH.type II.external
117533	29.6	protein.folding
76376	29.2.2	protein.synthesis.misc ribososomal protein
139713	29.3.4.4	protein.targeting.secretory pathway.plasma membrane
170071	16.2	secondary metabolism.phenylpropanoids
179663	11.9.2	lipid metabolism.lipid degradation.lipases
168953	29.4	protein.postranslational modification
166320	26.24	misc.GCN5-related N-acetyltransferase
184847	29.5.11.20	protein.degradation.ubiquitin.proteasom
196236	29.5.11.1	protein.degradation.ubiquitin.ubiquitin
185774	28.1	DNA.synthesis/chromatin structure
121167	34.16	transport.ABC transporters and multidrug resistance systems
118297	29.2.99	protein.synthesis.misc
186342	9.1.2	mitochondrial electron transport / ATP synthesis.NADH-DH.localisation not clear
144365	34.15	transport.potassium
190446	11.1.31	lipid metabolism.FA synthesis and FA elongation.pyruvate DH
193436	29.4	protein.postranslational modification
116803	27.3.67	RNA.regulation of transcription.putative transcription regulator
104544	26.6	misc.O- methyl transferases
169931	29.3.4.3	protein.targeting.secretory pathway.vacuole
169954	28.1	DNA.synthesis/chromatin structure
148829	30.5	signalling.G-proteins
131412	33.99	development.unspecified
131412	27.3.62	RNA.regulation of transcription.Nucleosome/chromatin assembly factor group
58944	23.4.10	nucleotide metabolism.phosphotransfer and pyrophosphatases.nucleoside diphosphate kinase
119597	29.2.5	protein.synthesis.release
190416	31.4	cell. vesicle transport
133976	27.3.99	RNA.regulation of transcription.unclassified
645	28.1.3	DNA.synthesis/chromatin structure.histone
132166	26.1	misc.misc2
175221	1.1.1.2	PS.lightreaction.photosystem II.PSII polypeptide subunits
141208	29.4	protein.postranslational modification
206184	1.2.3	PS.photorespiration.aminotransferases peroxisomal
126287	28.1	DNA.synthesis/chromatin structure
149709	8.1.1.2	TCA / org. transformation.TCA.pyruvate DH.E2
133208	29.5.11.3	protein.degradation.ubiquitin.E2
194335	27.3.26	RNA.regulation of transcription.MYB-related transcription factor family
181975	21.2.2	redox.ascorbate and glutathione.glutathione
152998	29.4	protein.postranslational modification
149366	2.1.1.2	major CHO metabolism.synthesis.sucrose.SPP
129874	25.10	C1-metabolism.formate dehydrogenase
152585	31.1	cell.organisation
186880	13.1.7	amino acid metabolism.synthesis.histidine
139619	11.1.3	lipid metabolism.FA synthesis and FA elongation.ketoacyl ACP synthase
189179	26.27	misc.calcineurin-like phosphoesterase family protein
195436	26.17	misc.dynamin
189783	29.3.2	protein.targeting.mitochondria
195998	34.12	transport.metal
195417	29.5.5	protein.degradation.serine protease
139197	23.4.10	nucleotide metabolism.phosphotransfer and pyrophosphatases.nucleoside diphosphate kinase
97416	23.3	nucleotide metabolism.salvage
189462	29.4	protein.postranslational modification
179136	30.3	signalling.calcium
151184	30.5	signalling.G-proteins
118587	26.1	misc.misc2
123572	29.5.11.4.2	protein.degradation.ubiquitin.E3.RING
196559	29.3.2	protein.targeting.mitochondria
118550	27.1.1	RNA.processing.splicing
98837	31.1	cell.organisation
188925	11.1.8	lipid metabolism.FA synthesis and FA elongation.acyl coa ligase
79446	31.3.1	cell.cycle.peptidylprolyl isomerase
196707	1.1.5.2	PS.lightreaction.other electron carrier (ox/red).ferredoxin
192847	29.2.2	protein.synthesis.misc ribososomal protein
165967	29.5	protein.degradation
170463	3.5	minor CHO metabolism.others
187821	13.1.5.3.2	amino acid metabolism.synthesis.serine-glycine-cysteine group.cysteine.SAT
111563	29.1	protein.aa activation
149155	29.4	protein.postranslational modification
181346	28.1.3	DNA.synthesis/chromatin structure.histone
150509	10.7	cell wall.modification
155742	34.9	transport.metabolite transporters at the mitochondrial membrane
123383	27.2	RNA.transcription
187531	27.3.35	RNA.regulation of transcription.bZIP transcription factor family
195517	30.5	signalling.G-proteins
195845	27.1.1	RNA.processing.splicing
159133	27.3.7	RNA.regulation of transcription.C2C2(Zn) CO-like, Constans-like zinc finger family
119553	16.1.4.10	secondary metabolism.isoprenoids.carotenoids.carotenoid cleavage dioxygenase
106481	29.2.4	protein.synthesis.elongation
136917	27.1.2	RNA.processing.RNA helicase
104382	27.1.1	RNA.processing.splicing
196310	4.4	glycolysis.PPFK
150957	13.1.3.5.4	amino acid metabolism.synthesis.aspartate family.lysine.diaminopimelate epimerase
18730	33.99	development.unspecified
18730	27.3.36	RNA.regulation of transcription.Argonaute
170753	33.99	development.unspecified
165864	23.5.2	nucleotide metabolism.deoxynucleotide metabolism.pseudouridine synthase
165864	29.1.30	protein.aa activation.pseudouridylate synthase
147894	29.5	protein.degradation
170368	27.3.54	RNA.regulation of transcription.Histone acetyltransferases
131406	27.3.67	RNA.regulation of transcription.putative transcription regulator
182933	21.6	redox.dismutases and catalases
24097	29.3.4.99	protein.targeting.secretory pathway.unspecified
185240	29.4	protein.postranslational modification
135421	16.1.2.8	secondary metabolism.isoprenoids.mevalonate pathway.geranyl diphosphate synthase
205496	14	S-assimilation
194387	29.5.11.20	protein.degradation.ubiquitin.proteasom
174010	27.1	RNA.processing
20714	27.3.12	RNA.regulation of transcription.C3H zinc finger family
117828	29.4	protein.postranslational modification
142899	28.1	DNA.synthesis/chromatin structure
174571	27.1.1	RNA.processing.splicing
150104	21.6	redox.dismutases and catalases
100074	29.4	protein.postranslational modification
176718	29.4.1.57	protein.postranslational modification.kinase.receptor like cytoplasmatic kinase VII
176718	29.4	protein.postranslational modification
193025	34.99	transport.misc
115025	29.4	protein.postranslational modification
195482	34.99	transport.misc
118195	29.1.21	protein.aa activation.histidine-tRNA ligase
135149	29.5.11.3	protein.degradation.ubiquitin.E2
60319	28.2	DNA.repair
192510	9.9	mitochondrial electron transport / ATP synthesis.F1-ATPase
139119	29.7	protein.glycosylation
127606	27.2	RNA.transcription
111277	28.2	DNA.repair
181144	29.2.3	protein.synthesis.initiation
100228	27.1	RNA.processing
195970	33.99	development.unspecified
195970	27.3.99	RNA.regulation of transcription.unclassified
187642	29.4	protein.postranslational modification
180087	27.3.44	RNA.regulation of transcription.Chromatin Remodeling Factors
143611	27.3.69	RNA.regulation of transcription.SET-domain transcriptional regulator family
177120	29.5.7	protein.degradation.metalloprotease
113139	27.3.5	RNA.regulation of transcription.ARR
113139	17.4.2	hormone metabolism.cytokinin.signal transduction
189879	27.3.53	RNA.regulation of transcription.High mobility group (HMG) family
117345	27.3.44	RNA.regulation of transcription.Chromatin Remodeling Factors
129245	17.7.1.5	hormone metabolism.jasmonate.synthesis-degradation.12-Oxo-PDA-reductase
96367	29.4	protein.postranslational modification
196616	6.5	gluconeogenese/ glyoxylate cycle.pyruvate dikinase
160392	29.6	protein.folding
116503	29.5.11.3	protein.degradation.ubiquitin.E2
150644	29.2.2	protein.synthesis.misc ribososomal protein
166227	29.1	protein.aa activation
166227	29.1.20	protein.aa activation.phenylalanine-tRNA ligase
196593	13.1.6.1.5	amino acid metabolism.synthesis.aromatic aa.chorismate.shikimate kinase
145108	34.19.2	transport.Major Intrinsic Proteins.TIP
76570	17.5.3	hormone metabolism.ethylene.induced-regulated-responsive-activated
177263	33.99	development.unspecified
177263	27.3.36	RNA.regulation of transcription.Argonaute
195838	27.3.60	RNA.regulation of transcription.NIN-like bZIP-related family
191923	20	stress
196044	8.2.4	TCA / org. transformation.other organic acid transformaitons.IDH
60063	27.2	RNA.transcription
175809	11.8.1	lipid metabolism.'exotics' (steroids, squalene etc).sphingolipids
100842	23.5	nucleotide metabolism.deoxynucleotide metabolism
190782	29.2.3	protein.synthesis.initiation
196684	26.10	misc.cytochrome P450
196575	34.99	transport.misc
193467	23.1.2.30	nucleotide metabolism.synthesis.purine.IMP dehydrogenase
126153	27.1	RNA.processing
150589	29.2.1.2	protein.synthesis.mito/plastid ribosomal protein.mitochondrial
105088	11.8.1	lipid metabolism.'exotics' (steroids, squalene etc).sphingolipids
97581	28.1.3	DNA.synthesis/chromatin structure.histone
195626	29.2.1.1	protein.synthesis.mito/plastid ribosomal protein.plastid
141287	29.5.7	protein.degradation.metalloprotease
195615	34.21	transport.calcium
104702	29.4	protein.postranslational modification
195623	29.2.1.1	protein.synthesis.mito/plastid ribosomal protein.plastid
195193	29.2.1.1	protein.synthesis.mito/plastid ribosomal protein.plastid
195781	29.4	protein.postranslational modification
189941	28.1	DNA.synthesis/chromatin structure
187664	34.99	transport.misc
177665	27.3.44	RNA.regulation of transcription.Chromatin Remodeling Factors
146316	28.1	DNA.synthesis/chromatin structure
149716	29.4	protein.postranslational modification
142194	29.4	protein.postranslational modification
190007	33.99	development.unspecified
194257	11.3	lipid metabolism.Phospholipid synthesis
195524	19.10	tetrapyrrole synthesis.magnesium chelatase
187248	27.3.99	RNA.regulation of transcription.unclassified
129868	31.1	cell.organisation
114692	29.4	protein.postranslational modification
654	28.1.3	DNA.synthesis/chromatin structure.histone
98280	27.3.11	RNA.regulation of transcription.C2H2 zinc finger family
98280	29.5.11.4.2	protein.degradation.ubiquitin.E3.RING
137062	26.22	misc.short chain dehydrogenase/reductase (SDR)
169259	34.99	transport.misc
123436	27.3.69	RNA.regulation of transcription.SET-domain transcriptional regulator family
145847	27.3.67	RNA.regulation of transcription.putative transcription regulator
168128	27.3.44	RNA.regulation of transcription.Chromatin Remodeling Factors
142227	34.3	transport.amino acids
144824	34.2	transport.sugars
167510	17.4.2	hormone metabolism.cytokinin.signal transduction
118638	34.11	transport.NDP-sugars at the ER
96283	26.13	misc.acid and other phosphatases
193475	29.1.18	protein.aa activation.glutamine-tRNA ligase
196116	21.1	redox.thioredoxin
188997	29.4	protein.postranslational modification
112631	28.1.3	DNA.synthesis/chromatin structure.histone
186940	29.4	protein.postranslational modification
193822	27.1	RNA.processing
190184	30.5	signalling.G-proteins
126865	13.1.4.4.3	amino acid metabolism.synthesis.branched chain group.leucine specific.3-isopropylmalate dehydrogenase
184613	34.99	transport.misc
144608	26.2	misc.UDP glucosyl and glucoronyl transferases
130629	29.5.11.4.1	protein.degradation.ubiquitin.E3.HECT
183179	29.2.3	protein.synthesis.initiation
154562	29.4	protein.postranslational modification
116793	29.4	protein.postranslational modification
174103	23.4.99	nucleotide metabolism.phosphotransfer and pyrophosphatases.misc
196824	24	Biodegradation of Xenobiotics
121699	29.5.11.4.2	protein.degradation.ubiquitin.E3.RING
120309	18.1	Co-factor and vitamine metabolism.molybdenum cofactor
189294	29.4	protein.postranslational modification
129201	29.5.11.4.1	protein.degradation.ubiquitin.E3.HECT
169672	29.3.2	protein.targeting.mitochondria
140409	31.2	cell.division
176173	29.4	protein.postranslational modification
132433	31.2	cell.division
104934	34.16	transport.ABC transporters and multidrug resistance systems
189325	20.1	stress.biotic
189325	29.3.1	protein.targeting.nucleus
97742	28.1.3	DNA.synthesis/chromatin structure.histone
176361	26.6	misc.O- methyl transferases
196242	13.2.5.2	amino acid metabolism.degradation.serine-glycine-cysteine group.glycine
170303	29.4.1.57	protein.postranslational modification.kinase.receptor like cytoplasmatic kinase VII
138508	26.7	misc.oxidases - copper, flavone etc.
138508	13.2.2.2	amino acid metabolism.degradation.glutamate family.proline
148618	29.5	protein.degradation
196545	29.5.5	protein.degradation.serine protease
149078	29.4	protein.postranslational modification
95368	29.5.11.4.2	protein.degradation.ubiquitin.E3.RING
130438	16.1.4	secondary metabolism.isoprenoids.carotenoids
78205	31.4	cell. vesicle transport
17550	27.3.11	RNA.regulation of transcription.C2H2 zinc finger family
126186	30.5	signalling.G-proteins
823	28.1.3	DNA.synthesis/chromatin structure.histone
118285	29.4	protein.postranslational modification
138672	34.16	transport.ABC transporters and multidrug resistance systems
168573	27.1	RNA.processing
196573	29.4	protein.postranslational modification
177140	29.5.5	protein.degradation.serine protease
121738	33.99	development.unspecified
184687	29.2.1.1	protein.synthesis.mito/plastid ribosomal protein.plastid
57890	8.1.1.3	TCA / org. transformation.TCA.pyruvate DH.E3
141794	29.2.1.2	protein.synthesis.mito/plastid ribosomal protein.mitochondrial
134900	31.2	cell.division
132909	9.1.2	mitochondrial electron transport / ATP synthesis.NADH-DH.localisation not clear
132909	1.1.40	PS.lightreaction.cyclic electron flow-chlororespiration
108913	27.3.55	RNA.regulation of transcription.HDA
82091	30.5	signalling.G-proteins
195532	29.4	protein.postranslational modification
120661	30.5	signalling.G-proteins
97032	29.5.7	protein.degradation.metalloprotease
174302	20.2.1	stress.abiotic.heat
148287	30.6	signalling.MAP kinases
148287	27.3.99	RNA.regulation of transcription.unclassified
122124	29.2.4	protein.synthesis.elongation
103375	28.2	DNA.repair
195533	29.4	protein.postranslational modification
188464	34.10	transport.nucleotides
118018	29.5	protein.degradation
131294	30.3	signalling.calcium
166935	29.4	protein.postranslational modification
195801	29.4	protein.postranslational modification
139676	29.4	protein.postranslational modification
151874	20.1	stress.biotic
195419	29.5.5	protein.degradation.serine protease
608	29.2.3	protein.synthesis.initiation
173267	29.4	protein.postranslational modification
177482	16.4.2	secondary metabolism.N misc.betaine
61144	29.5.7	protein.degradation.metalloprotease
147805	34.99	transport.misc
178083	20.2.1	stress.abiotic.heat
30939	31.2	cell.division
115936	34.1	transport.p- and v-ATPases
119291	11.8.1	lipid metabolism.'exotics' (steroids, squalene etc).sphingolipids
143324	34.14	transport.unspecified cations
183513	29.2.1.1	protein.synthesis.mito/plastid ribosomal protein.plastid
152275	31.1	cell.organisation
146323	31.1	cell.organisation
151393	34.15	transport.potassium
129193	30.5	signalling.G-proteins
176639	27.1.1	RNA.processing.splicing
101608	31.1	cell.organisation
196676	31.3.1	cell.cycle.peptidylprolyl isomerase
195438	31.4	cell. vesicle transport
166012	29.2.2	protein.synthesis.misc ribososomal protein
164272	9.1.2	mitochondrial electron transport / ATP synthesis.NADH-DH.localisation not clear
80907	28.2	DNA.repair
178140	23.1.1.3	nucleotide metabolism.synthesis.pyrimidine.dihydroorotase
106717	28.2	DNA.repair
112398	28.1.3	DNA.synthesis/chromatin structure.histone
117572	29.5.7	protein.degradation.metalloprotease
195940	18	Co-factor and vitamine metabolism
117306	29.1.22	protein.aa activation.asparagine-tRNA ligase
183446	19.2	tetrapyrrole synthesis.glu-tRNA reductase
154922	13.2.3.2	amino acid metabolism.degradation.aspartate family.threonine
154922	24.1	Biodegradation of Xenobiotics.hydroxyacylglutathione hydrolase
193566	23.1.2.7	nucleotide metabolism.synthesis.purine.SAICAR synthetase
194337	34.4	transport.nitrate
187290	29.3.3	protein.targeting.chloroplast
151368	10.1.6	cell wall.precursor synthesis.GAE
602	11.8.7	lipid metabolism.'exotics' (steroids, squalene etc).trans-2-enoyl-CoA reductase (NADPH)
106184	29.4	protein.postranslational modification
132633	29.6	protein.folding
154431	26.22	misc.short chain dehydrogenase/reductase (SDR)
167675	26.9	misc.glutathione S transferases
114023	20.1	stress.biotic
94907	26.23	misc.rhodanese
100494	29.2.3	protein.synthesis.initiation
182279	27.3.99	RNA.regulation of transcription.unclassified
128793	30.5	signalling.G-proteins
134186	29.5.11.4.2	protein.degradation.ubiquitin.E3.RING
196101	34.12	transport.metal
132210	1.3.3	PS.calvin cyle.phosphoglycerate kinase
56680	12.4	N-metabolism.misc
169386	28.1	DNA.synthesis/chromatin structure
124894	28.1.3	DNA.synthesis/chromatin structure.histone
181011	26.22	misc.short chain dehydrogenase/reductase (SDR)
113052	27.3.71	RNA.regulation of transcription.SNF7
170037	2.1.2.5	major CHO metabolism.synthesis.starch.transporter
170037	34.9	transport.metabolite transporters at the mitochondrial membrane
171910	27.3.42	RNA.regulation of transcription.Bromodomain proteins
120082	2.1.2.2	major CHO metabolism.synthesis.starch.starch synthase
170458	27.1.19	RNA.processing.ribonucleases
143449	30.11	signalling.light
143449	33.99	development.unspecified
143449	29.5.11.4.6	protein.degradation.ubiquitin.E3.DCX
163414	15.2	metal handling.binding, chelation and storage
174517	29.5.1	protein.degradation.subtilases
175853	29.1	protein.aa activation
130019	34.4	transport.nitrate
142174	29.5	protein.degradation
111725	23.4.2	nucleotide metabolism.phosphotransfer and pyrophosphatases.guanylate kinase
115316	13.2.3.2	amino acid metabolism.degradation.aspartate family.threonine
170857	34.15	transport.potassium
178661	33.99	development.unspecified
111544	27.4	RNA.RNA binding
112308	27.3.46	RNA.regulation of transcription.DNA methyltransferases
154339	29.3.4.99	protein.targeting.secretory pathway.unspecified
149177	34.2	transport.sugars
129948	29.7	protein.glycosylation
119719	27.1	RNA.processing
109540	29.2.2	protein.synthesis.misc ribososomal protein
184987	12.2.99	N-metabolism.ammonia metabolism.unspecified
168584	34.12	transport.metal
195953	8.1.8	TCA / org. transformation.TCA.fumarase
173067	29.5.11.5	protein.degradation.ubiquitin.ubiquitin protease
48734	29.4	protein.postranslational modification
115925	28.1	DNA.synthesis/chromatin structure
132215	30.5	signalling.G-proteins
188557	29.5.11.4.2	protein.degradation.ubiquitin.E3.RING
177421	20.2.1	stress.abiotic.heat
185322	29.5.11	protein.degradation.ubiquitin
149830	34.99	transport.misc
180260	29.5.11.4.2	protein.degradation.ubiquitin.E3.RING
146896	27.3.67	RNA.regulation of transcription.putative transcription regulator
103066	23.5.3	nucleotide metabolism.deoxynucleotide metabolism.cytosine deaminase
195543	29.1.17	protein.aa activation.glutamate-tRNA ligase
195543	19.1	tetrapyrrole synthesis.glu-tRNA synthetase
172711	27.3.63	RNA.regulation of transcription.PHD finger transcription factor
172919	27.3.26	RNA.regulation of transcription.MYB-related transcription factor family
146945	11.5.2	lipid metabolism.glyceral metabolism.Glycerol-3-phosphate dehydrogenase (NAD)
185995	29.6	protein.folding
131102	17.5.3	hormone metabolism.ethylene.induced-regulated-responsive-activated
131102	27.1.2	RNA.processing.RNA helicase
192597	7.1.3	OPP.oxidative PP.6-phosphogluconate dehydrogenase
145635	34.9	transport.metabolite transporters at the mitochondrial membrane
142465	29.2.3	protein.synthesis.initiation
97737	28.1.3	DNA.synthesis/chromatin structure.histone
99207	17.5.2	hormone metabolism.ethylene.signal transduction
190500	27.1	RNA.processing
136828	34.16	transport.ABC transporters and multidrug resistance systems
167901	29.4	protein.postranslational modification
169066	29.4	protein.postranslational modification
169174	27.3.44	RNA.regulation of transcription.Chromatin Remodeling Factors
169174	28.1	DNA.synthesis/chromatin structure
158367	26.1	misc.misc2
184001	29.5.11.20	protein.degradation.ubiquitin.proteasom
121559	27.3.57	RNA.regulation of transcription.JUMONJI family
100583	29.4	protein.postranslational modification
100583	30.2.24	signalling.receptor kinases.S-locus glycoprotein like
100583	26.16	misc.myrosinases-lectin-jacalin
195448	31.4	cell. vesicle transport
116537	29.4	protein.postranslational modification
137778	34.30	transport.H transporting pyrophosphatase
137778	34.3	transport.amino acids
186248	27.3.99	RNA.regulation of transcription.unclassified
116679	28.1	DNA.synthesis/chromatin structure
38019	28.1	DNA.synthesis/chromatin structure
183445	29.8	protein assembly and cofactor ligation
193677	29.2.3	protein.synthesis.initiation
122352	34.15	transport.potassium
191863	34.1.1	transport.p- and v-ATPases.H+transporting two-sector ATPase
114706	28.1.3	DNA.synthesis/chromatin structure.histone
190061	34.7	transport.phosphate
100701	11.9.3.3	lipid metabolism.lipid degradation.lysophospholipases.glycerophosphodiester phosphodiesterase
144926	28.1	DNA.synthesis/chromatin structure
148810	13.1.3.6.1.2	amino acid metabolism.synthesis.aspartate family.misc.homoserine.aspartate semialdehyde dehydrogenase
183437	31.1	cell.organisation
146886	13.1.3.5.5	amino acid metabolism.synthesis.aspartate family.lysine.diaminopimelate decarboxylase
144222	29.3.4.2	protein.targeting.secretory pathway.golgi
195860	27.3.60	RNA.regulation of transcription.NIN-like bZIP-related family
179191	34.16	transport.ABC transporters and multidrug resistance systems
145250	34.8	transport.metabolite transporters at the envelope membrane
119920	30.4.1	signalling.phosphinositides.phosphatidylinositol-4-phosphate 5-kinase
137674	34.14	transport.unspecified cations
108953	21.5	redox.peroxiredoxin
180411	34.15	transport.potassium
132956	27.1.2	RNA.processing.RNA helicase
172747	27.3.99	RNA.regulation of transcription.unclassified
143122	21.2.2	redox.ascorbate and glutathione.glutathione
193672	27.3.35	RNA.regulation of transcription.bZIP transcription factor family
18187	20.2.1	stress.abiotic.heat
148969	29.5.11.4.2	protein.degradation.ubiquitin.E3.RING
22212	28.1	DNA.synthesis/chromatin structure
122089	28.1	DNA.synthesis/chromatin structure
144686	27.2	RNA.transcription
134382	29.2.4	protein.synthesis.elongation
189600	11.9.2	lipid metabolism.lipid degradation.lipases
123022	29.4	protein.postranslational modification
189624	1.1.40	PS.lightreaction.cyclic electron flow-chlororespiration
168679	29.5.11.4.4	protein.degradation.ubiquitin.E3.APC
147602	29.5	protein.degradation
196699	17.2.2	hormone metabolism.auxin.signal transduction
142738	27.3.69	RNA.regulation of transcription.SET-domain transcriptional regulator family
9509	30.3	signalling.calcium
108283	1.3.2	PS.calvin cyle.rubisco small subunit
57302	29.2.2	protein.synthesis.misc ribososomal protein
192018	27.3.25	RNA.regulation of transcription.MYB domain transcription factor family
191747	34.12	transport.metal
113236	28.1	DNA.synthesis/chromatin structure
185463	16.8.2	secondary metabolism.flavonoids.chalcones
143868	31.1	cell.organisation
107386	29.5.5	protein.degradation.serine protease
188478	27.3.42	RNA.regulation of transcription.Bromodomain proteins
97790	29.4	protein.postranslational modification
101057	13.2.4.1	amino acid metabolism.degradation.branched-chain group.shared
113642	29.4	protein.postranslational modification
196237	34.7	transport.phosphate
172293	28.1	DNA.synthesis/chromatin structure
260	29.2.2	protein.synthesis.misc ribososomal protein
144067	27.3	RNA.regulation of transcription
15736	29.4	protein.postranslational modification
97144	29.1.10	protein.aa activation.methionine-tRNA ligase
126557	29.2.3	protein.synthesis.initiation
156694	27.3.11	RNA.regulation of transcription.C2H2 zinc finger family
155546	29.5	protein.degradation
144604	29.5	protein.degradation
167482	30.5	signalling.G-proteins
196366	1.2.7	PS.photorespiration.glycerate kinase
144621	23.5.4	nucleotide metabolism.deoxynucleotide metabolism.ribonucleoside-diphosphate reductase
196685	26.10	misc.cytochrome P450
133001	29.5.11.20	protein.degradation.ubiquitin.proteasom
111160	11.1.9	lipid metabolism.FA synthesis and FA elongation.long chain fatty acid CoA ligase
117996	13.1.6.1.5	amino acid metabolism.synthesis.aromatic aa.chorismate.shikimate kinase
153355	29.4	protein.postranslational modification
131472	29.5.11.3	protein.degradation.ubiquitin.E2
187173	29.6	protein.folding
187295	34.99	transport.misc
99329	27.4	RNA.RNA binding
195918	27.3.60	RNA.regulation of transcription.NIN-like bZIP-related family
133698	34.7	transport.phosphate
190294	29.4	protein.postranslational modification
166290	31.1	cell.organisation
123395	31.1	cell.organisation
140487	12.2.1.1	N-metabolism.ammonia metabolism.glutamate synthase.ferredoxin dependent
121528	34.21	transport.calcium
182920	34.99	transport.misc
121902	28.1.3	DNA.synthesis/chromatin structure.histone
117914	27.3.23	RNA.regulation of transcription.HSF,Heat-shock transcription factor family
187630	34.9	transport.metabolite transporters at the mitochondrial membrane
102338	29.2.3	protein.synthesis.initiation
127904	29.6	protein.folding
194988	31.2	cell.division
182572	11.2.1	lipid metabolism.FA desaturation.desaturase
141966	31.3	cell.cycle
194555	27.3.12	RNA.regulation of transcription.C3H zinc finger family
119311	34.16	transport.ABC transporters and multidrug resistance systems
119533	34.16	transport.ABC transporters and multidrug resistance systems
120712	29.5.7	protein.degradation.metalloprotease
195404	31.4	cell. vesicle transport
186222	33.1	development.storage proteins
187160	11.3.3	lipid metabolism.Phospholipid synthesis.phosphatidate cytidylyltransferase
192785	29.4	protein.postranslational modification
152591	19.21	tetrapyrrole synthesis.heme oxygenase
128400	34.12	transport.metal
191968	12.2.2	N-metabolism.ammonia metabolism.glutamine synthase
166399	27.1.19	RNA.processing.ribonucleases
112129	29.4	protein.postranslational modification
181126	31.1	cell.organisation
187378	26.7	misc.oxidases - copper, flavone etc.
187378	13.2.2.2	amino acid metabolism.degradation.glutamate family.proline
196279	26.26.1	misc.aminotransferases.aminotransferase class IV family protein
166885	29.5.11.4.3.2	protein.degradation.ubiquitin.E3.SCF.FBOX
196723	26.10	misc.cytochrome P450
189377	29.4	protein.postranslational modification
173928	32	micro RNA, natural antisense etc
132532	17.2.3	hormone metabolism.auxin.induced-regulated-responsive-activated
154407	34.16	transport.ABC transporters and multidrug resistance systems
176020	29.5.9	protein.degradation.AAA type
103391	28.1	DNA.synthesis/chromatin structure
148338	34.9	transport.metabolite transporters at the mitochondrial membrane
146163	34.14	transport.unspecified cations
179466	27.3.99	RNA.regulation of transcription.unclassified
100162	28.1.3	DNA.synthesis/chromatin structure.histone
153439	29.5.11.5	protein.degradation.ubiquitin.ubiquitin protease
186985	11.9.3.4	lipid metabolism.lipid degradation.lysophospholipases.phospholipase A2
102759	29.4	protein.postranslational modification
24268	13.1.3.4.2	amino acid metabolism.synthesis.aspartate family.methionine.cystathionine beta-lyase
196378	29.5	protein.degradation
111945	30.3	signalling.calcium
108711	30.3	signalling.calcium
166297	34.16	transport.ABC transporters and multidrug resistance systems
188144	30.3	signalling.calcium
128289	13.2.4.4	amino acid metabolism.degradation.branched-chain group.leucine
135614	1.3.11	PS.calvin cyle.RPE
168694	29.5.5	protein.degradation.serine protease
112559	28.1.3	DNA.synthesis/chromatin structure.histone
178681	29.4	protein.postranslational modification
119655	27.3.55	RNA.regulation of transcription.HDA
120069	29.4	protein.postranslational modification
115581	29.4	protein.postranslational modification
180814	28.99	DNA.unspecified
132836	29.5.11.3	protein.degradation.ubiquitin.E2
132716	29.2.2	protein.synthesis.misc ribososomal protein
142178	29.4	protein.postranslational modification
148226	29.4	protein.postranslational modification
129557	13.1.3.5.3	amino acid metabolism.synthesis.aspartate family.lysine.LL-diaminopimelic acid aminotransferase
114154	30.5	signalling.G-proteins
36313	1.3.3	PS.calvin cyle.phosphoglycerate kinase
173809	29.4	protein.postranslational modification
23032	11.10.4	lipid metabolism.glycolipid synthesis.sulfolipid synthase
100223	28.1.3	DNA.synthesis/chromatin structure.histone
121757	28.1.3	DNA.synthesis/chromatin structure.histone
63	28.1.3	DNA.synthesis/chromatin structure.histone
184789	9.7	mitochondrial electron transport / ATP synthesis.cytochrome c oxidase
169578	26.13	misc.acid and other phosphatases
165193	21.2.1	redox.ascorbate and glutathione.ascorbate
35439	31.3.1	cell.cycle.peptidylprolyl isomerase
170113	33.99	development.unspecified
164424	9.1.2	mitochondrial electron transport / ATP synthesis.NADH-DH.localisation not clear
119565	30.3	signalling.calcium
194011	29.5.3	protein.degradation.cysteine protease
152015	29.4	protein.postranslational modification
102541	29.4	protein.postranslational modification
140618	4.9	glycolysis.glyceraldehyde 3-phosphate dehydrogenase
119338	29.2.4	protein.synthesis.elongation
184854	27.4	RNA.RNA binding
187688	11.8	lipid metabolism.'exotics' (steroids, squalene etc)
149750	29.4	protein.postranslational modification
186648	27.3.82	RNA.regulation of transcription.plant TF (pbf2)
175413	28.1	DNA.synthesis/chromatin structure
117438	11.1.15	lipid metabolism.FA synthesis and FA elongation.ACP desaturase
24364	27.3.99	RNA.regulation of transcription.unclassified
104348	29.2.2	protein.synthesis.misc ribososomal protein
193562	29.4	protein.postranslational modification
195180	30.5	signalling.G-proteins
168483	26.13	misc.acid and other phosphatases
181378	34.15	transport.potassium
195422	20.2.1	stress.abiotic.heat
188857	29.4	protein.postranslational modification
76283	28.1	DNA.synthesis/chromatin structure
196469	8.1.1.1	TCA / org. transformation.TCA.pyruvate DH.E1
13257	20.2.1	stress.abiotic.heat
111593	20.2	stress.abiotic
195630	29.2.1.1	protein.synthesis.mito/plastid ribosomal protein.plastid
146892	29.3.2	protein.targeting.mitochondria
136589	19.14	tetrapyrrole synthesis.protochlorophyllide reductase
120088	27.1.2	RNA.processing.RNA helicase
171886	29.4	protein.postranslational modification
189973	29.4	protein.postranslational modification
169768	29.5	protein.degradation
154148	15.2	metal handling.binding, chelation and storage
187941	17.4.2	hormone metabolism.cytokinin.signal transduction
187941	27.3.34	RNA.regulation of transcription.Orphan family
186204	28.1	DNA.synthesis/chromatin structure
116356	31.3	cell.cycle
194979	29.4	protein.postranslational modification
24101	8.1.6	TCA / org. transformation.TCA.succinyl-CoA ligase
3686	30.5	signalling.G-proteins
106054	28.1.3	DNA.synthesis/chromatin structure.histone
196120	21.1	redox.thioredoxin
189062	34.99	transport.misc
153446	3.5	minor CHO metabolism.others
123320	19.99	tetrapyrrole synthesis.unspecified
149159	27.3.34	RNA.regulation of transcription.Orphan family
165764	29.5.11.4.3.2	protein.degradation.ubiquitin.E3.SCF.FBOX
94079	2.1.2.3	major CHO metabolism.synthesis.starch.starch branching
127913	27.3.2	RNA.regulation of transcription.Alfin-like
118081	29.4	protein.postranslational modification
99140	29.4	protein.postranslational modification
149042	29.5.11.4.2	protein.degradation.ubiquitin.E3.RING
184606	9.1.2	mitochondrial electron transport / ATP synthesis.NADH-DH.localisation not clear
177813	29.4.1.57	protein.postranslational modification.kinase.receptor like cytoplasmatic kinase VII
177813	30.2.99	signalling.receptor kinases.misc
190406	23.2	nucleotide metabolism.degradation
147520	29.5.5	protein.degradation.serine protease
189662	29.5.5	protein.degradation.serine protease
83282	28.1	DNA.synthesis/chromatin structure
132235	34.4	transport.nitrate
111338	27.1	RNA.processing
107530	4.13	glycolysis.PK
122684	28.1	DNA.synthesis/chromatin structure
121518	34.16	transport.ABC transporters and multidrug resistance systems
139610	29.2.4	protein.synthesis.elongation
156968	27.1	RNA.processing
195298	29.4	protein.postranslational modification
159711	29.5.11.4.3.1	protein.degradation.ubiquitin.E3.SCF.SKP
119280	4.13	glycolysis.PK
132949	34.18.1	transport.unspecified anions.arsenite-transporting ATPase
205746	12.2.1.2	N-metabolism.ammonia metabolism.glutamate synthase.NADH dependent
149314	27.4	RNA.RNA binding
169525	34.16	transport.ABC transporters and multidrug resistance systems
195580	30.4.1	signalling.phosphinositides.phosphatidylinositol-4-phosphate 5-kinase
172560	28.1.3	DNA.synthesis/chromatin structure.histone
117611	33.99	development.unspecified
127491	34.99	transport.misc
168454	21.2.1.2	redox.ascorbate and glutathione.ascorbate.L-Galactono-1,4-lactone dehydrogenase
166608	19.5	tetrapyrrole synthesis.porphobilinogen deaminase
166722	29.4	protein.postranslational modification
114780	34.99	transport.misc
112727	29.5.3	protein.degradation.cysteine protease
183677	17.4.2	hormone metabolism.cytokinin.signal transduction
95946	29.4	protein.postranslational modification
99147	31.1	cell.organisation
193103	29.5.11.1	protein.degradation.ubiquitin.ubiquitin
142509	29.5.11	protein.degradation.ubiquitin
[truncated: 3,713 more rows]
